# Supplementary material for: Genome-Wide Variation, Candidate Regions and Genes Associated With Fat Deposition and Tail Morphology in Ethiopian Indigenous Sheep
Source: Front Genet. 2019 Jan 9;9:699. doi: 10.3389/fgene.2018.00699 (PMC6334744; doi:10.3389/fgene.2018.00699)
Supplement: Supplementary Table 3 — Results of f4 statistics for the study breeds as generated with TreeMix. [file Table_3.xlsx]

## Sheet: INPUT_TreeMix_QC_LD_pruned_0.2_
Breeds ((A, B);(C, D))	f4-statistics	Standard Error	Z
Kabashi,Kido;Bonga,Hammari	-0.0217804	0.000308788	-70.5349
Kabashi,Kido;Gesses,Hammari	-0.0215881	0.000330354	-65.3484
Kabashi,Bonga;Gesses,Hammari	-0.0215756	0.000334778	-64.4476
Kabashi,Doyogena;Bonga,Hammari	-0.0197765	0.000308904	-64.0216
Kabashi,Bonga;Doyogena,Hammari	-0.0194476	0.000310157	-62.7025
Kabashi,Gesses;Bonga,Hammari	-0.0215783	0.000347322	-62.1278
Kabashi,Doyogena;Loya,Hammari	-0.0207127	0.000333625	-62.0838
Kabashi,ShubiGemo;Doyogena,Hammari	-0.0196857	0.000331571	-59.371
Kabashi,Doyogena;ShubiGemo,Hammari	-0.0197261	0.000332706	-59.2899
Kabashi,Loya;ShubiGemo,Hammari	-0.0223899	0.000378569	-59.1436
Kabashi,Loya;Doyogena,Hammari	-0.020643	0.000352106	-58.6271
Kabashi,Gafera;Doyogena,Hammari	-0.0170507	0.000290861	-58.6214
Kabashi,ShubiGemo;Loya,Hammari	-0.0224192	0.000388063	-57.7721
Bonga,Arabo;Kefis,Kido	-0.0191372	0.00033147	-57.7344
Kabashi,Gafera;Bonga,Hammari	-0.0168614	0.000293306	-57.4873
Kabashi,Bonga;Loya,Hammari	-0.0191867	0.000336491	-57.0199
Kabashi,Kido;Doyogena,Hammari	-0.0176787	0.000310463	-56.943
Kefis,Kido;Gesses,Arabo	-0.0194962	0.000345653	-56.4039
Kabashi,Loya;Bonga,Hammari	-0.0194459	0.000347495	-55.9602
Bonga,Kefis;Arabo,Kido	-0.0193716	0.00034831	-55.6159
Kabashi,Gafera;Gesses,Hammari	-0.0169879	0.00031023	-54.7591
Kabashi,Gesses;Doyogena,Hammari	-0.0171094	0.000313032	-54.6572
Kabashi,Doyogena;Gesses,Hammari	-0.0174357	0.000320419	-54.4154
Kabashi,Gafera;Molale,Hammari	-0.0145487	0.000267708	-54.3454
Kabashi,Gafera;ShubiGemo,Hammari	-0.015392	0.000284654	-54.0728
Adane,Kido;Gesses,Arabo	-0.0156556	0.000292396	-53.5425
Doyogena,Molale;Adane,Loya	-0.0138699	0.000260433	-53.2572
Doyogena,Molale;Adane,ShubiGemo	-0.0118278	0.000224365	-52.7169
Bonga,Arabo;Kefis,Gesses	-0.019226	0.000365164	-52.6503
Kabashi,Gafera;Loya,Hammari	-0.0156686	0.000302101	-51.8656
Kabashi,ShubiGemo;Bonga,Hammari	-0.0165605	0.000319398	-51.8492
Kabashi,Bonga;ShubiGemo,Hammari	-0.016272	0.000315029	-51.6524
Kabashi,Kefis;Arabo,Hammari	-0.0145488	0.000282344	-51.5285
Adane,Bonga;Gesses,Arabo	-0.0154842	0.000302961	-51.1094
Kabashi,Arabo;Kefis,Hammari	-0.0147039	0.000288439	-50.9776
Kabashi,Adane;Molale,Hammari	-0.0148812	0.00029295	-50.7979
Adane,Loya;ShubiGemo,Arabo	-0.0145018	0.000288808	-50.2125
Adane,Kido;Bonga,Arabo	-0.0156986	0.00031338	-50.0945
Adane,ShubiGemo;Loya,Molale	-0.0153974	0.000308266	-49.9484
Adane,Loya;ShubiGemo,Molale	-0.0153359	0.000307036	-49.9483
Adane,ShubiGemo;Loya,Arabo	-0.0146626	0.000294289	-49.8238
Doyogena,Arabo;Kefis,Kido	-0.0147929	0.0002987	-49.5244
Kabashi,Loya;ShubiGemo,Kefis	-0.0135743	0.000274539	-49.4439
Kabashi,Molale;Adane,Hammari	-0.0148364	0.000302763	-49.0034
Doyogena,Arabo;Kefis,Gesses	-0.0145144	0.000296724	-48.9156
Doyogena,Kefis;Arabo,Gafera	-0.0134884	0.000275841	-48.8994
Doyogena,Arabo;Adane,ShubiGemo	-0.011093	0.000227709	-48.7158
Doyogena,Kefis;Arabo,Kido	-0.0150377	0.000310602	-48.4147
ShubiGemo,Kefis;Arabo,Gafera	-0.0109958	0.000231511	-47.4956
Kabashi,Kefis;Adane,Hammari	-0.0118242	0.000248963	-47.4938
Adane,Kido;Bonga,Kefis	-0.0156133	0.000329292	-47.4147
Kabashi,Loya;Doyogena,Kefis	-0.0118273	0.000249542	-47.3962
Adane,Gesses;Bonga,Arabo	-0.0157873	0.000333188	-47.3826
Adane,Loya;ShubiGemo,Kefis	-0.0141676	0.000300275	-47.1821
Kabashi,Kido;Loya,Hammari	-0.0164791	0.00034985	-47.1035
Kabashi,Loya;ShubiGemo,Arabo	-0.0134058	0.000284741	-47.0806
Doyogena,Arabo;Kefis,Gafera	-0.0130973	0.000278893	-46.9616
Kabashi,Doyogena;ShubiGemo,Kefis	-0.0107227	0.000228569	-46.9124
Kabashi,Arabo;Adane,Hammari	-0.0124821	0.000267291	-46.6984
Kabashi,Kido;ShubiGemo,Hammari	-0.0151981	0.000329101	-46.1806
Doyogena,Arabo;Adane,Loya	-0.0130358	0.000282877	-46.0828
Kabashi,Doyogena;Loya,Kefis	-0.0117093	0.00025432	-46.0415
Kabashi,Doyogena;Molale,Hammari	-0.0118132	0.000258495	-45.7001
Adane,ShubiGemo;Loya,Kefis	-0.0141797	0.000311083	-45.5816
Molale,Kido;Gesses,Arabo	-0.0129	0.000284353	-45.3663
Bonga,Kefis;Arabo,Gafera	-0.0135314	0.00030085	-44.9771
Kabashi,Gesses;Loya,Hammari	-0.016137	0.000362221	-44.5501
Kabashi,Loya;Gesses,Hammari	-0.0163935	0.000369379	-44.3813
Kabashi,ShubiGemo;Molale,Hammari	-0.0119178	0.000268921	-44.3171
Loya,Kefis;Arabo,Gafera	-0.0122286	0.000276075	-44.2943
Kefis,Kido;Gesses,Hammari	-0.0134032	0.000306225	-43.7691
Doyogena,Arabo;Adane,Bonga	-0.0122097	0.000279595	-43.6692
Adane,Gesses;Bonga,Kefis	-0.0155664	0.000358099	-43.4696
Kabashi,ShubiGemo;Gesses,Hammari	-0.0149458	0.000344192	-43.4229
Kabashi,Adane;Arabo,Hammari	-0.0121983	0.000280994	-43.4112
Kabashi,Gesses;ShubiGemo,Hammari	-0.01466	0.000339745	-43.15
Loya,Arabo;Kefis,Kido	-0.0137114	0.000317848	-43.138
Doyogena,Kefis;Adane,Loya	-0.0127016	0.000295078	-43.0448
Kabashi,Gesses;Bonga,Kefis	-0.0136951	0.000318884	-42.9469
Kabashi,Loya;Doyogena,Arabo	-0.0116588	0.000272191	-42.833
Bonga,Kefis;Hammari,Kido	-0.0134377	0.000314123	-42.7784
Kabashi,ShubiGemo;Loya,Kefis	-0.0124694	0.000291521	-42.7736
Molale,Arabo;Kefis,Gafera	-0.0107498	0.000251596	-42.7265
Kabashi,Kido;Bonga,Kefis	-0.0137419	0.000321745	-42.7107
ShubiGemo,Arabo;Kefis,Kido	-0.0113254	0.00026519	-42.7067
Kabashi,Molale;ShubiGemo,Hammari	-0.0117601	0.000275482	-42.6893
Bonga,Arabo;Hammari,Kido	-0.0128651	0.000302609	-42.5138
Adane,Kido;Bonga,Molale	-0.0156263	0.000367565	-42.513
Kabashi,Kido;Molale,Hammari	-0.0112111	0.000263891	-42.4837
Loya,Arabo;Kefis,Gesses	-0.01366	0.000326169	-41.8801
ShubiGemo,Kefis;Arabo,Kido	-0.011723	0.000280746	-41.7567
Bonga,Hammari;Kefis,Kido	-0.0130443	0.000312525	-41.7384
ShubiGemo,Arabo;Kefis,Gafera	-0.0104517	0.000250537	-41.7173
Kabashi,Adane;Kefis,Hammari	-0.0116956	0.000280354	-41.7171
Doyogena,Kefis;Adane,ShubiGemo	-0.0106101	0.00025472	-41.654
Kabashi,ShubiGemo;Doyogena,Kefis	-0.00973584	0.000233749	-41.6508
Adane,ShubiGemo;Loya,Hammari	-0.0124339	0.000298586	-41.6427
Adane,Kido;Gesses,Hammari	-0.0119131	0.000286625	-41.5636
Loya,Kefis;Arabo,Kido	-0.0139602	0.00033598	-41.5508
Bonga,Arabo;Kefis,Gafera	-0.0131506	0.000316918	-41.4953
Adane,Kido;Bonga,Hammari	-0.0119561	0.000288917	-41.3825
Gesses,Hammari;Arabo,Kido	-0.0129662	0.000313466	-41.3641
Doyogena,Molale;Adane,Bonga	-0.0129941	0.000314983	-41.2533
Kabashi,Doyogena;ShubiGemo,Arabo	-0.0105501	0.000255748	-41.2519
Kabashi,Bonga;Molale,Hammari	-0.0105134	0.000255176	-41.2006
Doyogena,Adane;Arabo,Kido	-0.0108791	0.000265057	-41.0444
Adane,Gesses;Bonga,Molale	-0.0159613	0.000390306	-40.8944
Kefis,Gafera;Gesses,Arabo	-0.0138284	0.000339404	-40.7433
Bonga,Arabo;Molale,Kido	-0.0132502	0.000325476	-40.7103
Kabashi,Gafera;Adane,Hammari	-0.0120814	0.000297495	-40.6105
Kabashi,ShubiGemo;Loya,Arabo	-0.0124496	0.000306947	-40.5594
Loya,Arabo;Kefis,Gafera	-0.0118333	0.00029202	-40.5221
Adane,Bonga;Gesses,Hammari	-0.0119007	0.000295943	-40.2128
ShubiGemo,Arabo;Kefis,Gesses	-0.0110781	0.000276501	-40.0653
Kabashi,Gesses;Bonga,Arabo	-0.0134133	0.000335328	-40.0004
Kabashi,Molale;Loya,Hammari	-0.0107046	0.000267639	-39.9964
Kabashi,Kido;Bonga,Arabo	-0.0133245	0.000333928	-39.9024
Kabashi,Doyogena;Loya,Arabo	-0.0115367	0.000289456	-39.8564
Adane,Bonga;Loya,Molale	-0.0135692	0.00034131	-39.7564
ShubiGemo,Kido;Bonga,Loya	-0.0111599	0.000280841	-39.7376
Kabashi,ShubiGemo;Doyogena,Arabo	-0.00971606	0.000244673	-39.7104
Kabashi,Loya;Doyogena,Adane	-0.0105742	0.000266424	-39.6892
Kabashi,Loya;Molale,Hammari	-0.010833	0.00027433	-39.4888
Gesses,Arabo;Hammari,Kido	-0.0126755	0.000321664	-39.4059
Kabashi,Molale;Doyogena,Hammari	-0.0116151	0.000295154	-39.3527
Doyogena,Adane;Molale,Gesses	-0.0108288	0.000276215	-39.2043
Molale,Kido;Gesses,Hammari	-0.0107859	0.000275694	-39.1228
Adane,ShubiGemo;Loya,Gafera	-0.00901053	0.000230698	-39.0578
Doyogena,Hammari;Kefis,Gafera	-0.00807191	0.000207117	-38.9728
Kabashi,Gesses;Doyogena,Kefis	-0.00922622	0.000236828	-38.9575
Bonga,Hammari;Arabo,Kido	-0.0127061	0.000327349	-38.815
Doyogena,Kefis;Adane,Bonga	-0.0118901	0.000308777	-38.5069
Molale,Kefis;Arabo,Gafera	-0.00939448	0.000244418	-38.4361
Kabashi,Kido;Gesses,Arabo	-0.0131322	0.000341963	-38.4025
Kabashi,ShubiGemo;Adane,Hammari	-0.0112151	0.000293554	-38.2044
Doyogena,Adane;Kefis,Gesses	-0.010453	0.000274207	-38.1207
Kabashi,Doyogena;Bonga,Kefis	-0.0107731	0.000283179	-38.0435
Adane,Bonga;Loya,Arabo	-0.0127848	0.000336562	-37.9866
Adane,Loya;Bonga,Arabo	-0.0128358	0.000338399	-37.9309
Doyogena,Molale;Adane,Kido	-0.0105276	0.000277732	-37.9056
Doyogena,Adane;Molale,Kido	-0.0109249	0.000289349	-37.7567
Doyogena,Molale;Adane,Gesses	-0.0104954	0.000278078	-37.7426
Kabashi,Kefis;Molale,Hammari	-0.00882425	0.000233984	-37.713
Doyogena,Arabo;Hammari,Kido	-0.0090924	0.000241276	-37.6847
Kabashi,Loya;Doyogena,Molale	-0.00980998	0.000260845	-37.6085
Kabashi,Loya;ShubiGemo,Molale	-0.011557	0.000307977	-37.5254
ShubiGemo,Gesses;Bonga,Loya	-0.0113	0.00030125	-37.5105
Kabashi,Adane;ShubiGemo,Hammari	-0.0111023	0.000296177	-37.4852
Adane,Gafera;Bonga,Arabo	-0.00971198	0.000261236	-37.1771
Doyogena,Adane;Kefis,Kido	-0.010549	0.000283799	-37.1707
Doyogena,Arabo;Adane,Gesses	-0.0103214	0.000278206	-37.0998
Kabashi,Doyogena;Adane,Hammari	-0.0109746	0.000296536	-37.0093
Kabashi,Molale;Gesses,Hammari	-0.0108021	0.000292257	-36.961
Kabashi,Gesses;Molale,Hammari	-0.010674	0.000288815	-36.9579
Kabashi,Bonga;Gesses,Arabo	-0.0129608	0.000350788	-36.9476
Kabashi,Gafera;Kefis,Hammari	-0.00895961	0.000242842	-36.8948
Kabashi,Molale;Bonga,Hammari	-0.0106442	0.000288852	-36.8502
Kabashi,Arabo;Molale,Hammari	-0.0108985	0.000295825	-36.8412
Bonga,Hammari;Molale,Kido	-0.0111361	0.000303829	-36.6526
Doyogena,Arabo;Adane,Gafera	-0.00890421	0.000243754	-36.5295
Doyogena,Arabo;Adane,Kido	-0.0105999	0.000290665	-36.4676
Kabashi,Bonga;Doyogena,Kefis	-0.0110158	0.000302373	-36.4312
Adane,Gafera;Gesses,Arabo	-0.00998787	0.000274491	-36.3869
Adane,Kido;Loya,Arabo	-0.0102363	0.000282275	-36.2636
SOA,Doyogena;Loya,Hammari	-0.0148658	0.000410634	-36.202
Kabashi,Kido;Doyogena,Arabo	-0.00922289	0.000254889	-36.184
Kabashi,Kido;Doyogena,Kefis	-0.00964031	0.000266522	-36.1708
Doyogena,Kefis;Hammari,Kido	-0.00966497	0.000267361	-36.1496
Adane,Loya;Bonga,Molale	-0.0136699	0.000378998	-36.0685
Kabashi,Adane;Loya,Hammari	-0.00998527	0.000276962	-36.0528
Adane,Loya;Bonga,Kefis	-0.0125016	0.000346777	-36.0507
Adane,Gafera;Loya,Arabo	-0.00835824	0.000232192	-35.9971
Kabashi,Bonga;Doyogena,Arabo	-0.0108327	0.000301094	-35.9779
Kabashi,Arabo;ShubiGemo,Hammari	-0.0101406	0.000282501	-35.8958
Bonga,Arabo;Molale,Gesses	-0.013339	0.000372539	-35.8056
Doyogena,Kefis;Adane,Gesses	-0.0101005	0.000282099	-35.8047
Adane,Loya;ShubiGemo,Hammari	-0.0112877	0.000315292	-35.8007
SOA,Loya;Doyogena,Hammari	-0.0151307	0.000424168	-35.6716
Kabashi,Kefis;ShubiGemo,Hammari	-0.00996565	0.000280161	-35.5712
Kabashi,Loya;Bonga,Kefis	-0.0106302	0.000299695	-35.4702
Kabashi,Kido;Adane,Hammari	-0.00997514	0.000281608	-35.4221
Kabashi,Molale;Arabo,Hammari	-0.0105699	0.000298545	-35.4049
Adane,Gafera;Bonga,Kefis	-0.00977307	0.000276518	-35.3434
SOA,Loya;ShubiGemo,Molale	-0.0122065	0.000345379	-35.3424
Kabashi,ShubiGemo;Doyogena,Adane	-0.00847061	0.000239739	-35.3327
Adane,Kido;Loya,Molale	-0.0101641	0.000287871	-35.3077
Kefis,Gafera;Gesses,Hammari	-0.00880308	0.000249572	-35.2727
SOA,Loya;ShubiGemo,Hammari	-0.0159158	0.000452423	-35.179
Bonga,Hammari;Kefis,Gesses	-0.0128422	0.00036516	-35.1688
Bonga,Kefis;Molale,Kido	-0.0117485	0.000334112	-35.1634
Kabashi,Doyogena;Bonga,Arabo	-0.0106005	0.000301507	-35.1584
Doyogena,Kefis;Adane,Kido	-0.0105146	0.000300262	-35.0179
Adane,Gesses;Loya,Arabo	-0.010185	0.000290855	-35.0172
Kabashi,Gesses;Doyogena,Arabo	-0.00894441	0.000256049	-34.9324
Bonga,Molale;Hammari,Kido	-0.0104385	0.000299236	-34.8838
Doyogena,Kefis;Adane,Gafera	-0.0089653	0.000257114	-34.8689
SOA,ShubiGemo;Loya,Hammari	-0.0165723	0.000475582	-34.8464
Adane,Bonga;ShubiGemo,Arabo	-0.0087532	0.000251311	-34.8301
Kabashi,Loya;Adane,Hammari	-0.0100688	0.000289443	-34.7868
Kabashi,ShubiGemo;Arabo,Hammari	-0.00996962	0.000286761	-34.7663
Kabashi,Arabo;Loya,Hammari	-0.00918441	0.000264391	-34.738
Doyogena,Hammari;Adane,ShubiGemo	-0.00886436	0.000255265	-34.7261
Adane,Bonga;Loya,Kefis	-0.0124652	0.000360003	-34.6252
Molale,Arabo;Kefis,Kido	-0.00847975	0.000245528	-34.5367
SOA,Loya;Doyogena,Kefis	-0.0120314	0.000348758	-34.4979
Bonga,Molale;Arabo,Kido	-0.0123936	0.00036093	-34.3378
Doyogena,Hammari;Arabo,Gafera	-0.00774413	0.000225715	-34.3094
Kabashi,Doyogena;ShubiGemo,Molale	-0.00791291	0.000230705	-34.2989
Adane,Gesses;Loya,Molale	-0.010359	0.000302459	-34.2491
Adane,Gesses;Bonga,Hammari	-0.0117541	0.000343739	-34.1947
Kabashi,Adane;Bonga,Hammari	-0.00982425	0.000287544	-34.1661
Kabashi,Gafera;Arabo,Hammari	-0.00952343	0.000279436	-34.0809
Adane,Gafera;Loya,Kefis	-0.00841933	0.00024785	-33.9695
SOA,Kido;Bonga,Hammari	-0.0154863	0.000457034	-33.8845
Kabashi,Bonga;Adane,Hammari	-0.00964856	0.000284938	-33.862
SOA,Loya;ShubiGemo,Kefis	-0.0128165	0.000378564	-33.8555
Kabashi,ShubiGemo;Kefis,Hammari	-0.00994984	0.000293978	-33.8456
Adane,Loya;Gesses,Arabo	-0.00993271	0.00029355	-33.8365
Kabashi,Bonga;Doyogena,Adane	-0.00979902	0.000290346	-33.7495
Kabashi,Adane;Gesses,Hammari	-0.00967492	0.000290198	-33.339
Adane,Kido;Loya,Kefis	-0.010151	0.000304574	-33.3286
Kabashi,Adane;Doyogena,Hammari	-0.0108213	0.000324688	-33.3284
SOA,Loya;Doyogena,Molale	-0.0114214	0.000342788	-33.3192
Doyogena,Adane;Hammari,Kido	-0.00785685	0.000236138	-33.2723
SOA,Loya;Doyogena,Arabo	-0.0119641	0.000359752	-33.2564
Doyogena,Kefis;Hammari,Gafera	-0.0081157	0.000244174	-33.2374
Kabashi,Gafera;Doyogena,Kefis	-0.00809104	0.000243445	-33.2357
Kabashi,Doyogena;Loya,Molale	-0.00889946	0.000267811	-33.2304
SOA,Kido;Gesses,Hammari	-0.01606	0.000484426	-33.1526
Bonga,Kefis;Molale,Gesses	-0.0117016	0.000353491	-33.1031
Kabashi,Arabo;Bonga,Hammari	-0.0090743	0.000274374	-33.0727
Kabashi,Bonga;Loya,Kefis	-0.0107549	0.000325715	-33.0193
Kabashi,Molale;Kefis,Hammari	-0.00865078	0.000262578	-32.9455
Kabashi,Bonga;Doyogena,Molale	-0.00893418	0.000271698	-32.8828
Kabashi,Kefis;Loya,Hammari	-0.00886072	0.000270376	-32.7719
SOA,Doyogena;ShubiGemo,Hammari	-0.013252	0.000404523	-32.7597
Kabashi,Kido;Doyogena,Adane	-0.00770358	0.000235705	-32.6832
SOA,Bonga;Gesses,Hammari	-0.0160476	0.000491125	-32.6751
Kabashi,Doyogena;Kefis,Hammari	-0.0090034	0.000276588	-32.5517
Doyogena,Adane;Arabo,Gafera	-0.00814476	0.000250329	-32.5362
Kabashi,Arabo;Doyogena,Hammari	-0.00930653	0.000287167	-32.4081
Bonga,Molale;Kefis,Kido	-0.0106575	0.000329226	-32.3713
Kabashi,ShubiGemo;Loya,Molale	-0.0105014	0.000324945	-32.3175
Molale,Arabo;Kefis,Gesses	-0.00823347	0.000255468	-32.229
Doyogena,Molale;Arabo,Kido	-0.0080597	0.00025138	-32.0619
SOA,ShubiGemo;Doyogena,Hammari	-0.0141735	0.000442685	-32.0171
Kabashi,Loya;Bonga,Arabo	-0.0104617	0.000327234	-31.9701
Doyogena,Hammari;Arabo,Kido	-0.0083722	0.000261884	-31.9692
Kabashi,Gesses;Bonga,Molale	-0.0109043	0.00034109	-31.9691
Adane,ShubiGemo;Bonga,Molale	-0.00969972	0.000303698	-31.9387
Kabashi,ShubiGemo;Doyogena,Molale	-0.00776789	0.000243366	-31.9186
Doyogena,Hammari;Kefis,Kido	-0.00869998	0.000273049	-31.8624
Kabashi,Kefis;Doyogena,Hammari	-0.00897874	0.000282042	-31.8347
Adane,ShubiGemo;Bonga,Arabo	-0.00896494	0.000282038	-31.7863
Adane,Bonga;ShubiGemo,Molale	-0.0095376	0.000300744	-31.7133
SOA,Loya;Doyogena,Adane	-0.0114399	0.00036105	-31.6851
Kabashi,Doyogena;Arabo,Hammari	-0.00917604	0.00029007	-31.6339
Doyogena,Arabo;Molale,Kido	-0.00817772	0.000258616	-31.621
Adane,Loya;ShubiGemo,Gafera	-0.00761693	0.000241209	-31.5781
Adane,Gesses;Loya,Kefis	-0.00996404	0.000315575	-31.5743
Doyogena,Adane;Molale,Gafera	-0.00819051	0.000259585	-31.5523
Kabashi,Gesses;Doyogena,Adane	-0.00760754	0.000241777	-31.4651
Kabashi,Arabo;Gesses,Hammari	-0.00862181	0.000274925	-31.3606
Kabashi,Gesses;Adane,Hammari	-0.00950191	0.000303375	-31.3207
Adane,Gafera;Gesses,Hammari	-0.007313	0.000234168	-31.2298
Kabashi,Loya;Arabo,Hammari	-0.00898417	0.000288114	-31.1827
Kabashi,Kido;Bonga,Molale	-0.0105693	0.000340071	-31.0797
Adane,Gafera;ShubiGemo,Arabo	-0.00696464	0.00022424	-31.0589
Doyogena,Gafera;Adane,Loya	-0.00615089	0.000198813	-30.9381
Kabashi,Bonga;Loya,Arabo	-0.0105718	0.000342249	-30.8892
Kabashi,Kefis;Gesses,Hammari	-0.00818484	0.000266255	-30.7407
SOA,Kido;Gesses,Arabo	-0.0134216	0.00043666	-30.737
Adane,Bonga;Loya,Hammari	-0.00920139	0.000299373	-30.7356
Kabashi,Bonga;Arabo,Hammari	-0.00861486	0.000280296	-30.7349
Kabashi,Loya;Kefis,Hammari	-0.00881563	0.000287482	-30.665
Bonga,Hammari;Molale,Gesses	-0.0109341	0.00035669	-30.6543
SOA,Loya;ShubiGemo,Arabo	-0.0127491	0.000416241	-30.6292
SOA,ShubiGemo;Doyogena,Kefis	-0.00993992	0.000325091	-30.5759
Gesses,Hammari;Arabo,Gafera	-0.00836611	0.000274315	-30.4982
Kabashi,Kefis;Bonga,Hammari	-0.00873608	0.000287185	-30.4196
Doyogena,Hammari;Adane,Loya	-0.00982163	0.000323493	-30.3612
SOA,ShubiGemo;Doyogena,Arabo	-0.0100213	0.000330324	-30.3379
Doyogena,Hammari;Adane,Bonga	-0.00862627	0.000284419	-30.3294
Doyogena,Molale;Hammari,Kido	-0.0066658	0.000220361	-30.2495
SOA,Gafera;Doyogena,Hammari	-0.0115384	0.000381577	-30.2389
SOA,Bonga;Gesses,Arabo	-0.0132502	0.000439092	-30.1764
Doyogena,Arabo;Hammari,Gafera	-0.00739674	0.000246048	-30.0622
Bonga,Molale;Kefis,Gesses	-0.0109925	0.00036629	-30.0104
Adane,Kido;ShubiGemo,Arabo	-0.00783829	0.000261961	-29.9216
Adane,Gafera;ShubiGemo,Kefis	-0.00702573	0.000235267	-29.8628
Adane,ShubiGemo;Gesses,Arabo	-0.00749957	0.000251212	-29.8536
SOA,Doyogena;Loya,Arabo	-0.0115072	0.000386335	-29.7857
Kabashi,Bonga;Kefis,Hammari	-0.00843178	0.000285412	-29.5425
Kabashi,Kido;ShubiGemo,Kefis	-0.00715967	0.00024315	-29.4455
SOA,ShubiGemo;Loya,Kefis	-0.0123387	0.00041987	-29.3871
SOA,Bonga;Doyogena,Hammari	-0.0139354	0.00047527	-29.321
SOA,ShubiGemo;Loya,Arabo	-0.0124202	0.00042389	-29.3004
Doyogena,Hammari;Kefis,Gesses	-0.00813071	0.000277863	-29.2615
Bonga,Hammari;Arabo,Gafera	-0.00778705	0.000266668	-29.2013
Bonga,Hammari;Kefis,Gafera	-0.00812528	0.000278637	-29.1608
Loya,Arabo;Molale,Kido	-0.00788864	0.000270701	-29.1416
SOA,ShubiGemo;Loya,Molale	-0.0117782	0.000404886	-29.0901
SOA,Gesses;Bonga,Hammari	-0.0152843	0.000526398	-29.0356
Adane,ShubiGemo;Loya,Kido	-0.00709819	0.000244572	-29.0229
Doyogena,Adane;Kefis,Gafera	-0.00781468	0.000269848	-28.9596
Kabashi,Bonga;ShubiGemo,Arabo	-0.00765716	0.000264637	-28.9346
Adane,Gesses;ShubiGemo,Arabo	-0.007591	0.000262657	-28.9008
SOA,Doyogena;Bonga,Hammari	-0.0134825	0.000467027	-28.8688
ShubiGemo,Bonga;Gesses,Arabo	-0.00798459	0.000276585	-28.8685
Adane,ShubiGemo;Bonga,Kefis	-0.008482	0.000293826	-28.8674
Doyogena,Arabo;Molale,Gesses	-0.00789923	0.00027393	-28.8367
Kabashi,Gesses;Loya,Kefis	-0.00825374	0.000286649	-28.7939
SOA,Bonga;Doyogena,Molale	-0.0105456	0.000366676	-28.7601
Adane,Bonga;ShubiGemo,Kefis	-0.00843355	0.000293312	-28.7529
Kabashi,Gafera;Doyogena,Arabo	-0.00752722	0.000261915	-28.7391
Kabashi,Bonga;ShubiGemo,Kefis	-0.00784024	0.000273014	-28.7174
ShubiGemo,Arabo;Hammari,Kido	-0.00657129	0.000229019	-28.6933
Kabashi,Gafera;Bonga,Kefis	-0.00790174	0.000275399	-28.6919
Kabashi,Kido;ShubiGemo,Arabo	-0.00674225	0.00023535	-28.6477
Kabashi,Kido;Loya,Kefis	-0.00844071	0.000295031	-28.6096
SOA,Bonga;Doyogena,Arabo	-0.011138	0.000389687	-28.5819
SOA,Loya;Bonga,Hammari	-0.0131518	0.000460259	-28.5748
SOA,ShubiGemo;Doyogena,Molale	-0.00937935	0.000330247	-28.4011
Doyogena,Gafera;Adane,ShubiGemo	-0.00544095	0.000191801	-28.3677
Doyogena,Arabo;Molale,Gafera	-0.00648205	0.000229169	-28.285
Adane,Kido;ShubiGemo,Molale	-0.00776602	0.000274778	-28.2629
SOA,Kido;Bonga,Molale	-0.011399	0.000403534	-28.2478
SOA,Kido;Bonga,Arabo	-0.012848	0.000454983	-28.2384
Kabashi,Gesses;Kefis,Hammari	-0.00788323	0.000279234	-28.2316
Kabashi,Kido;Doyogena,Molale	-0.00646767	0.000229343	-28.2009
ShubiGemo,Kido;Gesses,Arabo	-0.00815603	0.00028942	-28.1806
SOA,Bonga;Loya,Hammari	-0.0133398	0.000474015	-28.1421
Kabashi,Gesses;ShubiGemo,Kefis	-0.00677678	0.000241474	-28.0642
Bonga,Kefis;Hammari,Gafera	-0.00759745	0.000270904	-28.0448
SOA,Gafera;Gesses,Hammari	-0.0114598	0.000408985	-28.0202
SOA,Doyogena;Gesses,Hammari	-0.0119077	0.000425094	-28.0118
Kabashi,Gafera;ShubiGemo,Kefis	-0.00643242	0.00023001	-27.9658
SOA,Doyogena;ShubiGemo,Molale	-0.00856246	0.000306253	-27.9587
Doyogena,Hammari;Adane,Gafera	-0.00622933	0.000222977	-27.9371
Kabashi,Doyogena;Gesses,Arabo	-0.00825969	0.000296165	-27.8888
SOA,Bonga;Doyogena,Kefis	-0.0112199	0.000402435	-27.88
ShubiGemo,Kefis;Hammari,Kido	-0.00714386	0.000256329	-27.8699
Molale,Kido;Gesses,Gafera	-0.00782838	0.000281279	-27.8314
Adane,Kido;ShubiGemo,Kefis	-0.00775298	0.000278712	-27.8172
SOA,Doyogena;ShubiGemo,Arabo	-0.00989348	0.000356643	-27.7405
Adane,ShubiGemo;Loya,Gesses	-0.00716305	0.000259455	-27.608
Kabashi,Kido;Arabo,Hammari	-0.00845583	0.000306384	-27.5988
SOA,Doyogena;ShubiGemo,Kefis	-0.00996491	0.000361125	-27.5941
Bonga,Molale;Gafera,Kido	-0.00825667	0.000299931	-27.5285
SOA,Doyogena;Loya,Kefis	-0.0115787	0.000421007	-27.5024
ShubiGemo,Kefis;Hammari,Gafera	-0.00641661	0.000233898	-27.4334
Kabashi,Gesses;Arabo,Hammari	-0.00816504	0.000297717	-27.4255
Molale,Gafera;Gesses,Arabo	-0.00723229	0.000263744	-27.4216
Adane,Loya;Bonga,Hammari	-0.00962162	0.000351195	-27.3968
Adane,Kido;Gesses,Gafera	-0.00653316	0.00023855	-27.3869
Doyogena,Kido;Bonga,Loya	-0.00623739	0.000228121	-27.3425
Bonga,Arabo;Molale,Gafera	-0.00726363	0.000267266	-27.1775
Kabashi,Kido;Kefis,Hammari	-0.00803842	0.000295909	-27.1652
Loya,Hammari;Kefis,Kido	-0.00761841	0.000283218	-26.8994
SOA,Gesses;Doyogena,Arabo	-0.00924969	0.000344161	-26.876
Kabashi,Doyogena;Bonga,Molale	-0.00796331	0.000296382	-26.8684
SOA,ShubiGemo;Doyogena,Adane	-0.00933636	0.000347489	-26.868
SOA,Kido;Bonga,Kefis	-0.0131642	0.000490548	-26.8357
Kabashi,Kido;Loya,Arabo	-0.00802329	0.000299013	-26.8325
Adane,Gafera;Bonga,Hammari	-0.00703711	0.000263122	-26.7447
Loya,Hammari;Kefis,Gafera	-0.00680792	0.000255201	-26.6767
ShubiGemo,Kido;Bonga,Kefis	-0.00713128	0.000267867	-26.6224
Adane,Gesses;ShubiGemo,Molale	-0.00776501	0.000292265	-26.5684
Doyogena,Molale;Adane,Gafera	-0.00656187	0.000246996	-26.5667
SOA,Doyogena;Loya,Molale	-0.0101762	0.000383394	-26.5425
Molale,Hammari;Kefis,Gafera	-0.00572447	0.000215956	-26.5076
Kabashi,Gesses;ShubiGemo,Arabo	-0.00649496	0.000245039	-26.5058
Kabashi,Bonga;Loya,Molale	-0.00867326	0.000328214	-26.4256
Bonga,Gafera;Molale,Kido	-0.00817858	0.000309523	-26.4232
Kabashi,ShubiGemo;Loya,Gesses	-0.0074734	0.000283323	-26.3777
SOA,Kido;Doyogena,Hammari	-0.0121665	0.000461727	-26.35
Doyogena,Gesses;Bonga,Loya	-0.00637751	0.000242318	-26.3188
Bonga,Arabo;Hammari,Gafera	-0.00687849	0.000261513	-26.3027
Loya,Hammari;Arabo,Gafera	-0.00648424	0.000247724	-26.1752
ShubiGemo,Gesses;Bonga,Kefis	-0.00708442	0.000272506	-25.9973
Kefis,Hammari;Gesses,Arabo	-0.0068207	0.000262767	-25.9572
SOA,Gesses;Bonga,Arabo	-0.0129367	0.000501298	-25.8064
Bonga,Gafera;Molale,Gesses	-0.00862302	0.00033453	-25.7765
Kabashi,Gesses;Loya,Arabo	-0.00797192	0.000310194	-25.6998
Loya,Arabo;Molale,Gesses	-0.00783727	0.000305503	-25.6537
Loya,Kefis;Hammari,Kido	-0.00839562	0.000327375	-25.6453
Adane,ShubiGemo;Bonga,Hammari	-0.00673626	0.000263086	-25.6047
Molale,Arabo;Kefis,Hammari	-0.00605315	0.000237023	-25.5382
ShubiGemo,Hammari;Kefis,Gafera	-0.00542638	0.000212766	-25.504
SOA,Kido;Doyogena,Kefis	-0.00984439	0.000386798	-25.451
SOA,Kido;Doyogena,Arabo	-0.00952817	0.000374429	-25.4472
Loya,Hammari;Arabo,Kido	-0.00729472	0.000287709	-25.3545
Loya,Arabo;Hammari,Kido	-0.00782306	0.000308642	-25.3467
SOA,Gesses;Doyogena,Hammari	-0.0115972	0.000457721	-25.337
SOA,Gesses;Doyogena,Kefis	-0.00943031	0.000373196	-25.2691
Kabashi,ShubiGemo;Loya,Gafera	-0.00702779	0.000278201	-25.2615
Adane,Kefis;Arabo,Gafera	-0.00534368	0.000211553	-25.2592
Doyogena,Hammari;Molale,Gafera	-0.00543555	0.000215881	-25.1784
Adane,Gesses;ShubiGemo,Kefis	-0.00737009	0.000292968	-25.1566
SOA,Bonga;Loya,Arabo	-0.0105424	0.000420654	-25.0619
Doyogena,Kefis;Molale,Gesses	-0.0062619	0.000250742	-24.9735
Adane,Bonga;Gesses,Gafera	-0.00729647	0.000292604	-24.9363
Kabashi,Gesses;Doyogena,Molale	-0.00643547	0.00025809	-24.935
Kabashi,Gafera;Loya,Kefis	-0.00670903	0.00026917	-24.9249
ShubiGemo,Gafera;Bonga,Loya	-0.00705141	0.000283832	-24.8436
Kabashi,Gafera;Bonga,Arabo	-0.00733793	0.000295464	-24.8353
SOA,Bonga;Doyogena,Adane	-0.0106648	0.000429434	-24.8345
Doyogena,Hammari;Adane,Kido	-0.0068574	0.000276318	-24.8171
Kabashi,Molale;Adane,Kefis	-0.00618561	0.000249525	-24.7895
Kabashi,ShubiGemo;Bonga,Kefis	-0.00661067	0.000266855	-24.7725
Kabashi,Loya;Bonga,Molale	-0.0086129	0.000347933	-24.7545
ShubiGemo,Hammari;Arabo,Gafera	-0.00525145	0.000212714	-24.6878
SOA,Gafera;ShubiGemo,Hammari	-0.00891791	0.00036181	-24.648
ShubiGemo,Kido;Bonga,Arabo	-0.00673364	0.000273499	-24.6203
Adane,Gafera;Bonga,Molale	-0.00736964	0.00030023	-24.5466
Adane,Gafera;Loya,Molale	-0.00601591	0.000245537	-24.5011
Kabashi,Loya;Gesses,Arabo	-0.00740933	0.000302671	-24.4798
Molale,Kefis;Arabo,Kido	-0.00697801	0.000285597	-24.4331
Adane,Kido;Loya,Hammari	-0.00649386	0.000265908	-24.4215
SOA,Gafera;Bonga,Hammari	-0.0105673	0.000433052	-24.402
Loya,Molale;Arabo,Kido	-0.00698222	0.000286725	-24.3516
SOA,Gesses;Bonga,Molale	-0.011734	0.000482532	-24.3175
Doyogena,Kefis;Molale,Kido	-0.00667598	0.000275528	-24.2297
Molale,Gafera;Gesses,Hammari	-0.00618579	0.000255442	-24.216
Adane,Gafera;Loya,Hammari	-0.00568337	0.00023482	-24.2031
ShubiGemo,Arabo;Hammari,Gafera	-0.00569764	0.000235655	-24.1779
SOA,Gesses;Bonga,Kefis	-0.0131173	0.000543133	-24.1512
SOA,ShubiGemo;Bonga,Hammari	-0.0102665	0.000425924	-24.104
Doyogena,Molale;Kefis,Kido	-0.00631318	0.000262225	-24.0754
Kabashi,Gafera;ShubiGemo,Arabo	-0.0058686	0.00024399	-24.0526
SOA,Gafera;Loya,Hammari	-0.00982173	0.000408678	-24.0329
Kabashi,Gafera;Gesses,Arabo	-0.00746449	0.000311328	-23.9763
SOA,Loya;Gesses,Hammari	-0.0108654	0.000454799	-23.8906
SOA,Kido;Loya,Hammari	-0.0106322	0.00044509	-23.8878
Bonga,Arabo;Kefis,Hammari	-0.00627215	0.000264337	-23.7279
Doyogena,Arabo;Kefis,Hammari	-0.00570053	0.000242075	-23.5486
SOA,Bonga;Loya,Kefis	-0.0106243	0.000452012	-23.5043
Bonga,Kefis;Gafera,Kido	-0.0058402	0.000248683	-23.4845
ShubiGemo,Gesses;Bonga,Arabo	-0.00682238	0.00029118	-23.4301
Loya,Hammari;Kefis,Gesses	-0.00727624	0.000310677	-23.4206
ShubiGemo,Arabo;Bonga,Loya	-0.0057486	0.000246582	-23.3131
Kabashi,Gafera;Molale,Kefis	-0.0055891	0.000240213	-23.2673
Kabashi,ShubiGemo;Bonga,Arabo	-0.00659089	0.000283869	-23.218
SOA,Gafera;Doyogena,Kefis	-0.00829512	0.000357636	-23.1943
ShubiGemo,Molale;Bonga,Loya	-0.00579834	0.000250134	-23.1809
Kabashi,Arabo;Kefis,Gesses	-0.00608212	0.000262965	-23.129
Loya,Arabo;Molale,Gafera	-0.00601056	0.000260015	-23.1162
Bonga,Hammari;Molale,Gafera	-0.00621712	0.00026898	-23.1137
ShubiGemo,Kido;Gesses,Hammari	-0.00664225	0.000287426	-23.1094
SOA,Gesses;Doyogena,Molale	-0.00804693	0.000349499	-23.0242
SOA,Bonga;ShubiGemo,Hammari	-0.00979791	0.000425722	-23.0148
ShubiGemo,Bonga;Gesses,Gafera	-0.00544898	0.000237039	-22.9877
Adane,Kido;Bonga,Gafera	-0.00657613	0.000286324	-22.9674
Doyogena,Hammari;Molale,Kido	-0.00606362	0.00026439	-22.9344
Bonga,Kefis;Arabo,Hammari	-0.00593392	0.000258904	-22.9194
SOA,Doyogena;Gesses,Arabo	-0.00854911	0.000373055	-22.9165
Kabashi,ShubiGemo;Loya,Kido	-0.0069679	0.000304272	-22.9002
ShubiGemo,Arabo;Molale,Kido	-0.00555206	0.000242619	-22.8838
Loya,Kefis;Molale,Kido	-0.0063869	0.000281039	-22.726
Kabashi,Kefis;Arabo,Kido	-0.00624134	0.000274939	-22.7008
Kabashi,Loya;ShubiGemo,Gafera	-0.00675117	0.000297891	-22.6632
SOA,Kido;Doyogena,Molale	-0.00807914	0.000356596	-22.6563
SOA,Molale;Adane,Hammari	-0.00845844	0.000373398	-22.6526
SOA,Arabo;Kefis,Hammari	-0.00898764	0.000397037	-22.6368
ShubiGemo,Gesses;Bonga,Molale	-0.00626161	0.000276952	-22.609
SOA,Bonga;Loya,Molale	-0.00995001	0.000440438	-22.5912
Doyogena,Molale;Kefis,Gesses	-0.00628098	0.000278406	-22.5605
SOA,Gesses;Loya,Hammari	-0.0102901	0.000456114	-22.5603
ShubiGemo,Arabo;Molale,Gafera	-0.0046784	0.000207685	-22.5264
Gesses,Arabo;Hammari,Gafera	-0.00700772	0.000312235	-22.4437
Kabashi,Kefis;Arabo,Gafera	-0.00557397	0.000248803	-22.4031
SOA,Loya;Bonga,Kefis	-0.0100525	0.000450754	-22.3015
Molale,Kefis;Hammari,Gafera	-0.00541563	0.000243895	-22.2047
ShubiGemo,Bonga;Gesses,Hammari	-0.00662983	0.000298675	-22.1975
Kabashi,Bonga;ShubiGemo,Molale	-0.00575862	0.000259499	-22.1913
SOA,Gesses;Doyogena,Adane	-0.00847328	0.000382277	-22.1653
Doyogena,Kefis;Molale,Gafera	-0.00512671	0.000233056	-21.9978
Kabashi,Adane;Molale,Gesses	-0.00520633	0.000236762	-21.9897
SOA,Loya;Bonga,Molale	-0.00944254	0.00042949	-21.9855
SOA,Loya;Bonga,Arabo	-0.00998516	0.000455236	-21.934
Kabashi,Loya;Doyogena,Gafera	-0.0050042	0.000228832	-21.8684
SOA,Kido;Doyogena,Adane	-0.00856932	0.000392539	-21.8305
Loya,Arabo;Kefis,Hammari	-0.0058883	0.000270283	-21.7857
SOA,ShubiGemo;Gesses,Hammari	-0.00941774	0.000432383	-21.781
ShubiGemo,Kefis;Bonga,Loya	-0.00573405	0.000263473	-21.7633
SOA,Kefis;Arabo,Hammari	-0.0087313	0.00040244	-21.6959
Doyogena,Hammari;Adane,Gesses	-0.00628813	0.000290454	-21.6493
Bonga,Arabo;Gafera,Kido	-0.0059866	0.000276535	-21.6487
SOA,Doyogena;Bonga,Arabo	-0.010124	0.000467829	-21.6403
ShubiGemo,Kido;Bonga,Molale	-0.00592659	0.000274936	-21.5563
Doyogena,Kefis;Arabo,Hammari	-0.00537274	0.000251172	-21.3907
ShubiGemo,Arabo;Molale,Gesses	-0.00530476	0.000248507	-21.3465
Adane,Gesses;Loya,Hammari	-0.00615169	0.0002905	-21.1762
Doyogena,ShubiGemo;Loya,Gesses	-0.00419643	0.000198334	-21.1584
SOA,Gafera;Doyogena,Arabo	-0.00783251	0.000372999	-20.9987
Loya,Hammari;Molale,Kido	-0.00577454	0.000275306	-20.975
Kabashi,Gafera;Loya,Arabo	-0.00614521	0.000293716	-20.9223
Adane,Bonga;ShubiGemo,Hammari	-0.00516976	0.000248159	-20.8324
SOA,Doyogena;Bonga,Molale	-0.00879295	0.000422318	-20.8207
Loya,Kefis;Hammari,Gafera	-0.00666394	0.000320112	-20.8176
Loya,Kefis;Molale,Gesses	-0.00619993	0.000297845	-20.816
Kabashi,ShubiGemo;Doyogena,Gafera	-0.00429426	0.00020663	-20.7824
SOA,Loya;Gesses,Arabo	-0.00769874	0.000371764	-20.7087
ShubiGemo,Hammari;Bonga,Loya	-0.0061179	0.000296048	-20.6652
Adane,Gesses;Bonga,Gafera	-0.00702057	0.000340187	-20.6374
SOA,Gesses;Loya,Arabo	-0.00794249	0.000385055	-20.6269
Adane,ShubiGemo;Gesses,Hammari	-0.00527089	0.000257093	-20.5019
SOA,Doyogena;Bonga,Kefis	-0.0101954	0.000498884	-20.4364
Adane,Loya;Gesses,Hammari	-0.00671857	0.000328914	-20.4265
ShubiGemo,Arabo;Kefis,Hammari	-0.00475409	0.000232802	-20.4212
Bonga,Kefis;Molale,Gafera	-0.00590829	0.000289769	-20.3896
SOA,ShubiGemo;Loya,Gafera	-0.0076715	0.00037795	-20.2976
Kabashi,Gafera;Molale,Arabo	-0.00502528	0.000247763	-20.2826
Doyogena,Loya;ShubiGemo,Gafera	-0.00411554	0.000202982	-20.2754
Adane,Loya;Bonga,Gafera	-0.00595088	0.000293559	-20.2715
Kabashi,Gafera;Doyogena,Adane	-0.00496923	0.000245518	-20.2398
SOA,Gafera;Molale,Hammari	-0.00742505	0.000367271	-20.2168
SOA,Kido;ShubiGemo,Hammari	-0.00872397	0.000431872	-20.2003
Adane,Gafera;ShubiGemo,Hammari	-0.00428976	0.000213372	-20.1046
Kabashi,Arabo;Kefis,Kido	-0.00582392	0.000289864	-20.0919
Adane,Kefis;Loya,Molale	-0.00493245	0.000245761	-20.0701
Adane,Gafera;ShubiGemo,Molale	-0.0046223	0.000231592	-19.9588
SOA,Kido;Loya,Arabo	-0.00799387	0.000400548	-19.9573
Doyogena,ShubiGemo;Loya,Kido	-0.00422761	0.000213057	-19.8426
Adane,Kefis;ShubiGemo,Molale	-0.00492039	0.000248121	-19.8306
Bonga,Loya;Molale,Gesses	-0.0055017	0.000278169	-19.7783
Doyogena,Adane;Hammari,Gafera	-0.0051225	0.000259317	-19.7538
ShubiGemo,Gafera;Molale,Kefis	-0.00362115	0.000184217	-19.657
SOA,Gesses;ShubiGemo,Hammari	-0.00818588	0.000418038	-19.5817
Kabashi,Gesses;Bonga,Loya	-0.00544135	0.000278154	-19.5623
SOA,Kido;Loya,Kefis	-0.00831009	0.00042509	-19.549
Gesses,Arabo;Gafera,Kido	-0.00566773	0.000290237	-19.528
Molale,Arabo;Hammari,Gafera	-0.00469667	0.000241261	-19.4671
Bonga,Hammari;Gafera,Kido	-0.00491901	0.000253157	-19.4306
ShubiGemo,Hammari;Arabo,Kido	-0.00505751	0.00026061	-19.4064
Loya,Hammari;Molale,Gafera	-0.00496405	0.000256138	-19.3804
Gesses,Gafera;Arabo,Kido	-0.00531203	0.000274661	-19.3403
ShubiGemo,Loya;Bonga,Molale	-0.00397018	0.000205288	-19.3395
Kabashi,ShubiGemo;Doyogena,Gesses	-0.00473987	0.000245718	-19.2898
Adane,Kefis;Bonga,Molale	-0.00496883	0.000258194	-19.2446
Adane,Gesses;Bonga,Loya	-0.00560237	0.000291218	-19.2377
ShubiGemo,Kido;Bonga,Hammari	-0.00521986	0.000271492	-19.2266
Loya,Arabo;Hammari,Gafera	-0.00594498	0.000309413	-19.2137
SOA,Bonga;ShubiGemo,Arabo	-0.00700053	0.000364397	-19.2113
SOA,Bonga;ShubiGemo,Kefis	-0.00708241	0.00036909	-19.1889
Doyogena,Bonga;Gesses,Gafera	-0.00465816	0.000242768	-19.1877
Bonga,Loya;Kefis,Kido	-0.00542588	0.000283391	-19.1463
ShubiGemo,Loya;Bonga,Kefis	-0.00401956	0.000210019	-19.1391
ShubiGemo,Hammari;Kefis,Kido	-0.00523244	0.000274011	-19.0957
SOA,Adane;Molale,Hammari	-0.00775758	0.000408477	-18.9915
Adane,Hammari;Bonga,Molale	-0.00518782	0.000273932	-18.9384
Kefis,Kido;Gesses,Gafera	-0.00503003	0.000265675	-18.933
Doyogena,Molale;Adane,Kefis	-0.00421442	0.000223235	-18.8788
Doyogena,ShubiGemo;Kefis,Kido	-0.00346754	0.00018413	-18.8321
Loya,Molale;Kefis,Kido	-0.0052316	0.000279051	-18.7478
SOA,ShubiGemo;Loya,Gesses	-0.00715456	0.000383223	-18.6694
Doyogena,Loya;ShubiGemo,Molale	-0.00364405	0.000195269	-18.6617
Bonga,Loya;Molale,Kido	-0.00536159	0.000287847	-18.6265
Loya,Molale;Hammari,Kido	-0.00539646	0.000290671	-18.5655
Kabashi,Bonga;Gesses,Gafera	-0.00500337	0.000269707	-18.5512
Adane,Kido;Bonga,Loya	-0.00546226	0.000294702	-18.5349
Bonga,Loya;Kefis,Gesses	-0.00556599	0.000300574	-18.5179
Doyogena,Molale;Arabo,Gafera	-0.00409396	0.000221132	-18.5136
SOA,Gesses;Loya,Kefis	-0.00812311	0.000438922	-18.5069
SOA,Loya;ShubiGemo,Gafera	-0.00676768	0.000367311	-18.4249
SOA,Gafera;Gesses,Arabo	-0.00775391	0.000422236	-18.3639
Kabashi,Kido;Bonga,Loya	-0.00530124	0.000288819	-18.3549
Adane,Arabo;Kefis,Gafera	-0.00528259	0.000287865	-18.3509
Kabashi,SOA;Molale,Hammari	-0.00712367	0.00038954	-18.2874
ShubiGemo,Loya;Bonga,Arabo	-0.00387081	0.000211881	-18.2688
Kabashi,Arabo;Kefis,Gafera	-0.00501015	0.000274548	-18.2487
Loya,Kefis;Molale,Gafera	-0.00465522	0.0002555	-18.22
Kabashi,Loya;ShubiGemo,Gesses	-0.00599643	0.000329285	-18.2105
Loya,Kefis;Arabo,Hammari	-0.00556461	0.000306157	-18.1757
Loya,Molale;Kefis,Gesses	-0.00542651	0.000299452	-18.1215
ShubiGemo,Kido;Gesses,Gafera	-0.00468567	0.000258713	-18.1114
ShubiGemo,Kefis;Arabo,Hammari	-0.00457916	0.000253189	-18.086
ShubiGemo,Molale;Arabo,Kido	-0.00474501	0.000263175	-18.0298
Doyogena,Loya;ShubiGemo,Kido	-0.00393313	0.000218651	-17.9882
SOA,ShubiGemo;Loya,Kido	-0.0069958	0.000389909	-17.9421
Kabashi,Molale;Adane,Arabo	-0.00426646	0.000238029	-17.9241
Doyogena,Hammari;Molale,Gesses	-0.00549434	0.000306585	-17.9211
Kabashi,Kido;Loya,Molale	-0.00526808	0.00029401	-17.918
SOA,Kido;ShubiGemo,Kefis	-0.00640184	0.000357703	-17.8971
Adane,Arabo;Kefis,Gesses	-0.00406146	0.000227112	-17.8831
Loya,Gafera;Molale,Kefis	-0.00357177	0.000200278	-17.834
Doyogena,Kido;Adane,ShubiGemo	-0.00352861	0.000198942	-17.7369
Adane,Kefis;Arabo,Kido	-0.0041586	0.000234518	-17.7325
ShubiGemo,Hammari;Molale,Gafera	-0.0036319	0.0002052	-17.6993
Loya,Kido;Gesses,Arabo	-0.0057229	0.000324076	-17.6591
Doyogena,ShubiGemo;Kefis,Gesses	-0.00343636	0.000194976	-17.6245
Doyogena,Kido;Gesses,Arabo	-0.00487253	0.000276643	-17.6131
SOA,Adane;Arabo,Hammari	-0.00638082	0.000362822	-17.5866
SOA,Bonga;ShubiGemo,Molale	-0.00640817	0.000364931	-17.5599
Kabashi,SOA;Adane,Hammari	-0.00637795	0.000363966	-17.5235
Bonga,Loya;Arabo,Kido	-0.00541134	0.00030947	-17.4858
ShubiGemo,Kefis;Molale,Gafera	-0.00332307	0.000190153	-17.4757
Kabashi,Arabo;Adane,Gesses	-0.00386025	0.00022198	-17.39
Adane,Arabo;Kefis,Kido	-0.00424391	0.000244491	-17.3581
Adane,Loya;ShubiGemo,Kido	-0.00470016	0.000272181	-17.2685
Doyogena,Bonga;Gesses,Arabo	-0.00470109	0.000272381	-17.2592
ShubiGemo,Hammari;Kefis,Gesses	-0.00469435	0.000272055	-17.2551
Adane,Loya;ShubiGemo,Gesses	-0.00456909	0.000265366	-17.2181
Loya,Hammari;Molale,Gesses	-0.00543238	0.000316221	-17.1791
Doyogena,ShubiGemo;Arabo,Kido	-0.00331469	0.000193337	-17.1446
Doyogena,Loya;ShubiGemo,Gesses	-0.00370602	0.000216665	-17.1048
ShubiGemo,Molale;Hammari,Kido	-0.0041447	0.000242415	-17.0976
SOA,Loya;Doyogena,Gafera	-0.00598262	0.000350247	-17.0812
Gesses,Hammari;Gafera,Kido	-0.00460014	0.00027018	-17.0262
SOA,Molale;Adane,Kefis	-0.00552395	0.000324644	-17.0154
Kabashi,Doyogena;Loya,Gafera	-0.00362218	0.000214552	-16.8826
SOA,Kefis;Arabo,Gafera	-0.00624711	0.000370222	-16.874
Kabashi,ShubiGemo;Doyogena,Kido	-0.00423437	0.000251291	-16.8505
Kabashi,Gesses;Loya,Molale	-0.00546298	0.000324341	-16.8433
Kabashi,Adane;Molale,Kido	-0.00476569	0.000283305	-16.8217
Doyogena,Kido;Adane,Loya	-0.00323413	0.000192701	-16.7831
Kabashi,ShubiGemo;Gesses,Arabo	-0.00497619	0.000296553	-16.7801
SOA,Gesses;ShubiGemo,Arabo	-0.00583833	0.000348055	-16.7742
Kabashi,Kido;ShubiGemo,Molale	-0.00398704	0.000239256	-16.6643
SOA,Gesses;ShubiGemo,Kefis	-0.00601894	0.000361728	-16.6394
SOA,Kido;ShubiGemo,Arabo	-0.00608562	0.000365762	-16.6382
Loya,Kido;Gesses,Hammari	-0.00519457	0.000313627	-16.5629
Kabashi,ShubiGemo;Bonga,Molale	-0.00464272	0.000280896	-16.5282
Kabashi,Kido;Gesses,Gafera	-0.00424006	0.000257033	-16.4962
SOA,Gafera;Doyogena,Adane	-0.00583497	0.000354077	-16.4794
SOA,Arabo;Adane,Hammari	-0.00610411	0.000371064	-16.4503
Bonga,Gafera;Kefis,Kido	-0.0046711	0.000284049	-16.4447
SOA,Gafera;Adane,Hammari	-0.00570347	0.000349115	-16.337
SOA,Gafera;ShubiGemo,Kefis	-0.00567458	0.000348322	-16.2912
Kabashi,Molale;SOA,Hammari	-0.00686662	0.000422689	-16.2451
Kabashi,Loya;Doyogena,Gesses	-0.00424946	0.000261951	-16.2223
Adane,Hammari;Loya,Molale	-0.0047676	0.00029395	-16.2191
Bonga,Gafera;Arabo,Kido	-0.00505184	0.000311481	-16.2188
Doyogena,Molale;Adane,Hammari	-0.0038618	0.000238729	-16.1765
Kabashi,Loya;ShubiGemo,Kido	-0.00568686	0.00035195	-16.1582
Kabashi,SOA;ShubiGemo,Hammari	-0.00647412	0.000400841	-16.1513
Doyogena,Molale;Gafera,Kido	-0.00396573	0.000245745	-16.1376
Kabashi,ShubiGemo;SOA,Hammari	-0.00637473	0.000395128	-16.1333
SOA,Adane;Kefis,Hammari	-0.00597929	0.000371881	-16.0785
ShubiGemo,Kefis;Molale,Kido	-0.00405032	0.00025287	-16.0174
Kabashi,Gafera;SOA,Hammari	-0.00639185	0.00039936	-16.0053
Bonga,Gafera;Molale,Kefis	-0.00350748	0.00021917	-16.0034
Doyogena,Kido;Gesses,Hammari	-0.00415233	0.000259681	-15.9901
Doyogena,Gesses;Adane,ShubiGemo	-0.00359347	0.000224813	-15.9842
SOA,Arabo;Kefis,Gafera	-0.00578449	0.00036298	-15.9361
SOA,Gesses;Loya,Molale	-0.00673974	0.000423833	-15.9019
Kabashi,Loya;Doyogena,Kido	-0.00393988	0.000247953	-15.8896
SOA,Kido;Loya,Molale	-0.00654483	0.000412136	-15.8803
ShubiGemo,Gesses;Bonga,Hammari	-0.0050178	0.000317814	-15.7885
SOA,ShubiGemo;Doyogena,Gafera	-0.00527268	0.000334009	-15.786
Loya,Molale;Gafera,Kido	-0.00414815	0.000263736	-15.7284
ShubiGemo,Gafera;Molale,Arabo	-0.00307712	0.000195803	-15.7153
Bonga,Gafera;Molale,Hammari	-0.00403531	0.000256795	-15.7141
SOA,Gafera;Loya,Arabo	-0.00611579	0.000389399	-15.7057
Doyogena,ShubiGemo;Loya,Gafera	-0.0034056	0.000216862	-15.704
SOA,Gafera;Loya,Kefis	-0.0065784	0.000419689	-15.6745
ShubiGemo,Kefis;Molale,Gesses	-0.00366743	0.000235127	-15.5976
Kabashi,Molale;ShubiGemo,Kefis	-0.00310935	0.000199516	-15.5845
Adane,Kido;ShubiGemo,Hammari	-0.00409582	0.000263875	-15.5219
Kabashi,Arabo;SOA,Hammari	-0.00588906	0.000379523	-15.517
Adane,Molale;ShubiGemo,Kefis	-0.00370266	0.00024029	-15.4091
Bonga,Loya;Hammari,Kido	-0.00504203	0.000328838	-15.3329
Bonga,Gafera;Molale,Arabo	-0.00312674	0.000204148	-15.316
Bonga,Gafera;Kefis,Gesses	-0.00511555	0.000334308	-15.3019
Kabashi,Gesses;Bonga,Gafera	-0.00487681	0.000318965	-15.2895
Kabashi,Molale;Adane,Loya	-0.0041318	0.000270411	-15.2797
Kabashi,SOA;Arabo,Hammari	-0.00581749	0.000380735	-15.2796
Doyogena,Bonga;Gesses,Hammari	-0.00413991	0.000270945	-15.2795
Doyogena,Gafera;Molale,Kefis	-0.00277927	0.000182826	-15.2017
Molale,Kefis;Arabo,Hammari	-0.00397885	0.000263577	-15.0956
Kabashi,Gesses;ShubiGemo,Molale	-0.00398602	0.000264548	-15.0673
SOA,Kefis;Arabo,Kido	-0.00629866	0.000418196	-15.0615
Molale,Hammari;Gesses,Gafera	-0.00387473	0.00025757	-15.0434
Gesses,Gafera;Hammari,Kido	-0.00395365	0.000264143	-14.9678
Doyogena,Kefis;Adane,Molale	-0.00383858	0.000256726	-14.9521
Adane,Molale;Bonga,Kefis	-0.00386478	0.000258499	-14.9509
Bonga,Gafera;Hammari,Kido	-0.00414328	0.000277527	-14.9293
Doyogena,ShubiGemo;Kefis,Gafera	-0.00264553	0.00017738	-14.9145
Kabashi,Adane;SOA,Hammari	-0.00616576	0.000413676	-14.9048
SOA,Gafera;Bonga,Kefis	-0.007324	0.000491981	-14.8867
Kabashi,Bonga;Doyogena,ShubiGemo	-0.00317556	0.00021361	-14.8662
SOA,Arabo;Kefis,Gesses	-0.0058939	0.0003966	-14.8611
Adane,Bonga;Loya,Gafera	-0.00459714	0.00031065	-14.7985
Doyogena,Adane;Arabo,Hammari	-0.00302226	0.000204334	-14.7908
Doyogena,ShubiGemo;Adane,Bonga	-0.00345651	0.000234032	-14.7694
Kabashi,Kido;Bonga,Gafera	-0.00443236	0.000300595	-14.7453
Doyogena,Gafera;Adane,Bonga	-0.00402202	0.000273214	-14.7211
Kabashi,Kefis;SOA,Hammari	-0.00563271	0.0003828	-14.7145
SOA,ShubiGemo;Bonga,Arabo	-0.00611435	0.000417684	-14.6387
Kabashi,Kefis;Adane,Gesses	-0.00363934	0.000248934	-14.6197
Bonga,Molale;Arabo,Gafera	-0.00413689	0.00028309	-14.6134
Kabashi,Kefis;Adane,Kido	-0.00351674	0.000240744	-14.6078
SOA,Molale;Doyogena,Hammari	-0.0061029	0.000417807	-14.607
Molale,Hammari;Arabo,Gafera	-0.00365016	0.000250238	-14.5868
Kabashi,Doyogena;SOA,Hammari	-0.00545329	0.00037427	-14.5705
SOA,Kefis;Adane,Hammari	-0.00544624	0.000373951	-14.564
SOA,Gafera;ShubiGemo,Arabo	-0.00521197	0.000358094	-14.5547
SOA,Arabo;Kefis,Kido	-0.00598244	0.000411196	-14.5489
Loya,Gafera;Molale,Arabo	-0.00317649	0.000218386	-14.5453
Doyogena,Kido;Gesses,Gafera	-0.00389485	0.00026855	-14.5033
Adane,Molale;Loya,Kefis	-0.00376411	0.000259945	-14.4805
SOA,Gafera;Bonga,Arabo	-0.00686139	0.000474097	-14.4725
Loya,Gafera;Molale,Hammari	-0.00371575	0.00025723	-14.4452
Kabashi,SOA;Gesses,Hammari	-0.00552807	0.000383437	-14.4171
SOA,ShubiGemo;Bonga,Kefis	-0.00603293	0.000418589	-14.4125
Kabashi,Loya;SOA,Hammari	-0.00571825	0.000397721	-14.3775
SOA,ShubiGemo;Doyogena,Gesses	-0.00475573	0.000332741	-14.2926
Kabashi,SOA;Bonga,Hammari	-0.00629403	0.000442576	-14.2213
SOA,Bonga;Gesses,Gafera	-0.00596593	0.000422295	-14.1274
Kabashi,Molale;Adane,Gesses	-0.00403426	0.000285606	-14.1253
Doyogena,ShubiGemo;Molale,Gesses	-0.00259447	0.00018377	-14.1181
Doyogena,Loya;ShubiGemo,Kefis	-0.00285155	0.000202715	-14.0668
Molale,Kefis;Gesses,Gafera	-0.00279835	0.000199139	-14.0523
Kabashi,Bonga;SOA,Hammari	-0.00590616	0.000420382	-14.0495
Kabashi,SOA;Kefis,Hammari	-0.00571629	0.000407087	-14.0419
Kabashi,Kefis;Adane,Molale	-0.00299994	0.000214055	-14.0148
Doyogena,Gafera;Molale,Kido	-0.00310607	0.000222146	-13.9821
Adane,Kefis;Hammari,Gafera	-0.0029932	0.000214129	-13.9785
Bonga,Loya;Gafera,Kido	-0.00410852	0.0002944	-13.9556
Adane,Hammari;ShubiGemo,Molale	-0.00362133	0.000259985	-13.929
ShubiGemo,Gesses;Bonga,Gafera	-0.00370772	0.0002664	-13.9179
Doyogena,ShubiGemo;Arabo,Gafera	-0.00249268	0.000179155	-13.9135
SOA,ShubiGemo;Bonga,Molale	-0.00547236	0.000393928	-13.8918
Kabashi,Kido;Molale,Arabo	-0.00275522	0.00019834	-13.8914
Doyogena,Loya;ShubiGemo,Bonga	-0.00299446	0.000215766	-13.8782
SOA,ShubiGemo;Gesses,Arabo	-0.00526561	0.000380492	-13.8389
Adane,Arabo;Loya,Molale	-0.00318183	0.000230516	-13.8031
ShubiGemo,Loya;Bonga,Gafera	-0.00263803	0.000191605	-13.768
Doyogena,Loya;ShubiGemo,Arabo	-0.00285565	0.000207508	-13.7617
Doyogena,Gafera;Molale,Hammari	-0.00273548	0.000199029	-13.7441
ShubiGemo,Molale;Gafera,Kido	-0.00314372	0.00022985	-13.6773
Kabashi,Arabo;Adane,Kido	-0.00360205	0.000263525	-13.6687
Doyogena,ShubiGemo;Adane,Kido	-0.00276158	0.000202271	-13.6529
Doyogena,Gafera;Molale,Arabo	-0.00238809	0.000174982	-13.6476
Adane,ShubiGemo;Bonga,Gafera	-0.00331285	0.000243198	-13.622
Kabashi,Molale;Adane,Bonga	-0.00419216	0.000307766	-13.6213
SOA,Adane;Doyogena,Hammari	-0.00530912	0.000390112	-13.6092
SOA,ShubiGemo;Doyogena,Kido	-0.00459698	0.000338548	-13.5785
SOA,Molale;ShubiGemo,Hammari	-0.00528601	0.0003906	-13.533
Kabashi,Doyogena;Loya,Gesses	-0.00327697	0.000242551	-13.5105
ShubiGemo,Hammari;Molale,Kido	-0.00343796	0.000255263	-13.4683
Kabashi,Arabo;Adane,Bonga	-0.00340776	0.000253296	-13.4537
Kabashi,Gafera;Adane,Kefis	-0.00312181	0.000232581	-13.4225
Kabashi,Loya;Bonga,Gafera	-0.00380711	0.000283951	-13.4076
Kabashi,ShubiGemo;Doyogena,Bonga	-0.00312517	0.000234394	-13.333
Doyogena,Gafera;Molale,Gesses	-0.00318329	0.000238821	-13.3291
Doyogena,Gesses;Adane,Loya	-0.00310306	0.000233575	-13.2851
Kabashi,Kido;Doyogena,ShubiGemo	-0.00248064	0.000186872	-13.2745
Adane,Arabo;ShubiGemo,Molale	-0.00302101	0.000228415	-13.226
Doyogena,ShubiGemo;Molale,Kido	-0.00262566	0.000198858	-13.2037
Kabashi,Kido;Molale,Kefis	-0.00317263	0.000240427	-13.1958
Kabashi,Arabo;Adane,Loya	-0.00329765	0.000249936	-13.194
Kabashi,Gesses;Doyogena,ShubiGemo	-0.00244945	0.000186307	-13.1474
Kabashi,Molale;Doyogena,Kefis	-0.00296433	0.000226054	-13.1133
Doyogena,Adane;Gafera,Kido	-0.00273435	0.000209565	-13.0478
Doyogena,Adane;Kefis,Hammari	-0.00269218	0.000207444	-12.9778
SOA,Gesses;ShubiGemo,Molale	-0.00463557	0.000357728	-12.9584
Kabashi,SOA;Loya,Hammari	-0.00584691	0.000451317	-12.9552
Kabashi,Arabo;Adane,Gafera	-0.00278828	0.000215236	-12.9545
ShubiGemo,Loya;Gesses,Arabo	-0.00243313	0.00018787	-12.9512
Doyogena,Adane;ShubiGemo,Loya	-0.00210355	0.000162633	-12.9343
SOA,Kido;ShubiGemo,Molale	-0.00463659	0.000358961	-12.9167
ShubiGemo,Kido;Bonga,Gafera	-0.00326328	0.000253017	-12.8974
Kabashi,SOA;Doyogena,Hammari	-0.0055122	0.000428915	-12.8515
Kabashi,Adane;Molale,Gafera	-0.00291323	0.000226763	-12.847
Adane,Arabo;Kefis,Hammari	-0.00300835	0.000234537	-12.8268
SOA,Doyogena;Adane,Hammari	-0.00459664	0.000359071	-12.8015
Molale,Kefis;Hammari,Kido	-0.00299917	0.000234604	-12.7839
SOA,Bonga;Doyogena,ShubiGemo	-0.00413748	0.00032392	-12.7731
SOA,Loya;Doyogena,Gesses	-0.00426532	0.000334311	-12.7585
Kabashi,Molale;Adane,Kido	-0.00352978	0.000277274	-12.7303
Doyogena,ShubiGemo;Hammari,Kido	-0.00252111	0.000198195	-12.7203
Doyogena,Molale;ShubiGemo,Loya	-0.00204209	0.000160604	-12.7151
Kabashi,Molale;Adane,ShubiGemo	-0.00307626	0.000242269	-12.6977
SOA,Loya;Doyogena,Kido	-0.00430249	0.000339011	-12.6913
SOA,ShubiGemo;Adane,Hammari	-0.00483712	0.000382096	-12.6594
Molale,Arabo;Gesses,Gafera	-0.00251635	0.000199008	-12.6445
SOA,Molale;Gesses,Hammari	-0.00527406	0.000417453	-12.6339
Kabashi,Kefis;Adane,Loya	-0.00296346	0.00023508	-12.6062
SOA,Molale;Arabo,Hammari	-0.00475245	0.000377406	-12.5924
Kabashi,Doyogena;ShubiGemo,Gafera	-0.00263563	0.00021001	-12.55
Doyogena,ShubiGemo;Adane,Gesses	-0.00273039	0.000218139	-12.5168
Adane,Loya;Gesses,Gafera	-0.00304783	0.000244547	-12.4632
Kabashi,Doyogena;Molale,Kefis	-0.00280984	0.000226125	-12.426
Doyogena,Kido;Bonga,Kefis	-0.00296881	0.000239031	-12.4202
Adane,Arabo;Bonga,Molale	-0.00323275	0.000260322	-12.4183
Adane,Gesses;ShubiGemo,Hammari	-0.00355774	0.000286496	-12.4181
Kabashi,Gesses;SOA,Hammari	-0.00514288	0.000414559	-12.4057
Kabashi,Loya;Bonga,Gesses	-0.00305237	0.000246251	-12.3954
Kabashi,Gesses;Molale,Kefis	-0.00279076	0.000225155	-12.3948
SOA,Gafera;Molale,Kefis	-0.00418172	0.000338616	-12.3494
SOA,Loya;ShubiGemo,Gesses	-0.00505039	0.000412378	-12.247
ShubiGemo,Loya;Bonga,Hammari	-0.00288536	0.000235701	-12.2416
Kabashi,Molale;Gafera,Kido	-0.00308384	0.000251944	-12.2402
SOA,Gafera;Doyogena,Molale	-0.0041134	0.000336193	-12.2353
Kabashi,Kefis;Adane,Gafera	-0.00284937	0.000233075	-12.2251
Doyogena,ShubiGemo;Molale,Gafera	-0.00180365	0.000147616	-12.2185
Molale,Arabo;Hammari,Kido	-0.0024266	0.000199144	-12.1851
Loya,Kido;Gesses,Gafera	-0.00348532	0.000286203	-12.1778
SOA,Kido;Gesses,Gafera	-0.00520262	0.000429461	-12.1143
Kabashi,Doyogena;Molale,Arabo	-0.0026372	0.000218769	-12.0547
Kabashi,Kido;SOA,Hammari	-0.00552221	0.00046421	-11.8959
Kabashi,Gesses;Molale,Arabo	-0.00250894	0.000211341	-11.8715
Adane,Hammari;Gesses,Gafera	-0.00257951	0.000217325	-11.8693
SOA,Doyogena;Molale,Hammari	-0.00468957	0.000395983	-11.8428
Doyogena,Kefis;ShubiGemo,Loya	-0.00209148	0.000177176	-11.8045
Doyogena,Adane;Molale,Hammari	-0.00306801	0.000260105	-11.7953
Doyogena,Loya;ShubiGemo,Hammari	-0.00266378	0.000226296	-11.7712
Kabashi,Bonga;Doyogena,Gafera	-0.00287532	0.000245071	-11.7326
SOA,Loya;ShubiGemo,Kido	-0.00508755	0.000435298	-11.6875
Adane,Kefis;Arabo,Hammari	-0.00235048	0.000201174	-11.6838
SOA,Kefis;Adane,Molale	-0.00374566	0.000320839	-11.6746
Adane,Loya;Bonga,Gesses	-0.00290305	0.000248927	-11.6622
Adane,Loya;Bonga,Kido	-0.00303412	0.000261166	-11.6176
Loya,Gafera;Molale,Gesses	-0.00312132	0.000269466	-11.5833
Adane,Hammari;Gesses,Arabo	-0.00298015	0.000257392	-11.5782
SOA,Doyogena;Loya,Gafera	-0.0042659	0.00036884	-11.5657
SOA,Gafera;Molale,Arabo	-0.0037191	0.000321728	-11.5598
Loya,Gafera;Molale,Kido	-0.00281699	0.000244592	-11.5171
Adane,Hammari;Bonga,Arabo	-0.00283349	0.000247113	-11.4664
SOA,ShubiGemo;Molale,Hammari	-0.00479412	0.000420288	-11.4068
SOA,ShubiGemo;Doyogena,Bonga	-0.00390699	0.000343406	-11.3772
SOA,Gesses;Doyogena,ShubiGemo	-0.00341136	0.000299947	-11.3732
SOA,Adane;ShubiGemo,Hammari	-0.00462815	0.000407384	-11.3606
Kabashi,Gafera;Adane,Arabo	-0.00255799	0.000225177	-11.3599
SOA,Kido;Bonga,Loya	-0.00485412	0.000427981	-11.3419
Adane,Kefis;ShubiGemo,Gafera	-0.00185658	0.000165808	-11.1972
ShubiGemo,Gafera;Molale,Hammari	-0.00263093	0.000236527	-11.1231
Doyogena,Molale;Hammari,Gafera	-0.00270007	0.000242986	-11.112
Molale,Hammari;Kefis,Arabo	-0.0020743	0.000186753	-11.1072
SOA,Molale;Loya,Hammari	-0.00485768	0.000437442	-11.1047
SOA,Gesses;Bonga,Loya	-0.00499423	0.000451181	-11.0693
Doyogena,ShubiGemo;Adane,Gafera	-0.00193957	0.000175316	-11.0633
SOA,Molale;Adane,Arabo	-0.003706	0.00033588	-11.0337
Doyogena,Molale;Adane,Arabo	-0.00246791	0.000224483	-10.9937
Doyogena,Kido;Bonga,Arabo	-0.00272402	0.000248662	-10.9547
Loya,Molale;Arabo,Gafera	-0.00283407	0.00026057	-10.8764
Bonga,Kefis;Loya,Kido	-0.00311171	0.000288841	-10.7731
Kabashi,Arabo;Adane,ShubiGemo	-0.00234148	0.000218714	-10.7057
SOA,ShubiGemo;Kefis,Hammari	-0.00423355	0.000396117	-10.6876
Kabashi,Adane;Molale,Arabo	-0.00268295	0.000251923	-10.6499
Adane,Hammari;Bonga,Gafera	-0.00243286	0.000229758	-10.5888
SOA,Kido;Doyogena,ShubiGemo	-0.00344255	0.00032578	-10.5671
Doyogena,Arabo;ShubiGemo,Loya	-0.00194273	0.000183857	-10.5665
SOA,ShubiGemo;Arabo,Hammari	-0.00415213	0.000395988	-10.4855
ShubiGemo,Molale;Kefis,Kido	-0.00284564	0.00027199	-10.4623
Kabashi,Kefis;Adane,Bonga	-0.00308811	0.000296304	-10.4221
ShubiGemo,Molale;Kefis,Gesses	-0.00284462	0.000273087	-10.4165
Doyogena,Molale;Kefis,Gafera	-0.00234745	0.00022581	-10.3957
Doyogena,Kido;Bonga,Molale	-0.00260601	0.00025082	-10.39
Kabashi,Adane;Molale,Kefis	-0.00318567	0.000306827	-10.3826
Kabashi,Doyogena;Bonga,Gafera	-0.00268603	0.000258899	-10.3748
ShubiGemo,Hammari;Molale,Gesses	-0.00289987	0.000280859	-10.325
SOA,Adane;Gesses,Hammari	-0.00414685	0.00040191	-10.3179
Adane,Molale;Gesses,Arabo	-0.00275558	0.000268604	-10.2589
SOA,Kido;Bonga,Gafera	-0.00462896	0.000451485	-10.2528
Kabashi,Doyogena;Loya,Kido	-0.00274029	0.000269111	-10.1828
Kabashi,Gafera;Doyogena,Molale	-0.00250194	0.000247857	-10.0943
SOA,Adane;Molale,Gesses	-0.00361073	0.00035771	-10.094
Kabashi,Bonga;Loya,Gafera	-0.0026144	0.000260807	-10.0243
SOA,Bonga;Doyogena,Gafera	-0.00385375	0.000385583	-9.9946
Doyogena,Gesses;Bonga,Kefis	-0.00292194	0.000293323	-9.96153
Kabashi,Loya;Bonga,Kido	-0.0027428	0.000275929	-9.94025
SOA,Gesses;Bonga,Gafera	-0.00507341	0.000511226	-9.92399
Kabashi,Molale;Loya,Kefis	-0.00205381	0.000207983	-9.87487
SOA,Molale;Bonga,Hammari	-0.0043502	0.000441191	-9.86013
SOA,Molale;Adane,ShubiGemo	-0.00317243	0.000324444	-9.77807
Kabashi,Arabo;Molale,Gesses	-0.00227674	0.000233947	-9.73187
ShubiGemo,Gafera;Gesses,Arabo	-0.0024883	0.000256121	-9.71532
Adane,Kefis;Loya,Gafera	-0.00186865	0.000192464	-9.70908
Doyogena,ShubiGemo;Hammari,Gafera	-0.0016991	0.000175353	-9.68955
SOA,Adane;Loya,Hammari	-0.00413836	0.000427665	-9.67664
SOA,Arabo;Adane,Gafera	-0.00290096	0.000300205	-9.66327
Doyogena,Gesses;Bonga,Arabo	-0.00281276	0.000291984	-9.63328
SOA,Gafera;Arabo,Hammari	-0.00370594	0.000386097	-9.59846
Adane,Molale;ShubiGemo,Arabo	-0.00228623	0.000238706	-9.57763
SOA,Kido;Molale,Hammari	-0.00408738	0.000428448	-9.53999
Adane,Kefis;Bonga,Gafera	-0.00190503	0.000199923	-9.52883
Kabashi,ShubiGemo;Molale,Kefis	-0.00196795	0.000206786	-9.51683
Doyogena,Arabo;Adane,Molale	-0.00242216	0.000256261	-9.4519
Adane,Molale;Bonga,Arabo	-0.00244835	0.000259167	-9.44699
Kabashi,ShubiGemo;Molale,Arabo	-0.00194817	0.000206584	-9.43039
ShubiGemo,Loya;Bonga,Gesses	-0.00143768	0.0001525	-9.42738
Adane,Molale;Loya,Arabo	-0.00234769	0.000249934	-9.39321
Kabashi,Doyogena;Bonga,Gesses	-0.00234081	0.000249278	-9.39036
SOA,Gafera;Doyogena,ShubiGemo	-0.00262054	0.000279549	-9.37417
Bonga,Kefis;Loya,Gesses	-0.00306485	0.000328055	-9.34251
Molale,Hammari;Kefis,Kido	-0.0023868	0.000256546	-9.3036
SOA,Arabo;Molale,Hammari	-0.00377488	0.000406152	-9.29425
SOA,Kido;Adane,Hammari	-0.0035972	0.000387905	-9.2734
SOA,Loya;Bonga,Gafera	-0.00400371	0.000432959	-9.24732
ShubiGemo,Loya;Bonga,Kido	-0.0016336	0.00017674	-9.24293
Doyogena,Gesses;Bonga,Molale	-0.00294102	0.000319345	-9.20954
SOA,Kefis;Doyogena,Hammari	-0.00346654	0.000377244	-9.1891
SOA,Arabo;Doyogena,Hammari	-0.00379432	0.000413297	-9.18063
Kabashi,Loya;ShubiGemo,Bonga	-0.00294406	0.000321534	-9.15631
SOA,Molale;Adane,Bonga	-0.00410824	0.000448735	-9.15515
Adane,ShubiGemo;Gesses,Gafera	-0.00184748	0.000203024	-9.09981
SOA,Kefis;ShubiGemo,Hammari	-0.00349153	0.000384534	-9.07991
SOA,Arabo;ShubiGemo,Hammari	-0.00366646	0.0004078	-8.99083
SOA,Kefis;Adane,Gafera	-0.00296205	0.000329497	-8.9896
SOA,Loya;Adane,Hammari	-0.00369084	0.000410577	-8.98941
Bonga,Arabo;Loya,Kido	-0.00286283	0.000318538	-8.98741
Molale,Gesses;Kefis,Arabo	-0.00163734	0.000183626	-8.91669
Kabashi,Gafera;Doyogena,ShubiGemo	-0.00165862	0.000186578	-8.88971
SOA,Gafera;Kefis,Hammari	-0.00324333	0.000364885	-8.88863
Kabashi,Doyogena;Adane,Arabo	-0.00179855	0.000203084	-8.85621
ShubiGemo,Gafera;Gesses,Hammari	-0.00204211	0.000231603	-8.81728
SOA,Molale;Doyogena,Kefis	-0.00316841	0.000359928	-8.80291
Adane,Kefis;Gesses,Gafera	-0.00150312	0.000171639	-8.75746
Doyogena,Bonga;Adane,ShubiGemo	-0.0021281	0.000243292	-8.74711
SOA,Adane;Molale,Kido	-0.00351683	0.000402257	-8.74275
Adane,Arabo;Hammari,Gafera	-0.00227424	0.00026078	-8.7209
Adane,Gafera;Molale,Arabo	-0.00234234	0.00026998	-8.67595
SOA,Adane;Bonga,Hammari	-0.00353022	0.000411076	-8.58775
SOA,Molale;Adane,Loya	-0.00360077	0.000419298	-8.5876
SOA,Arabo;Adane,Gesses	-0.00301037	0.000352348	-8.54376
Bonga,Arabo;Loya,Gesses	-0.00295157	0.000345768	-8.53628
SOA,Doyogena;Arabo,Hammari	-0.00335855	0.000394774	-8.50753
Adane,Hammari;Bonga,Kefis	-0.00217562	0.000255767	-8.50627
SOA,Doyogena;ShubiGemo,Gafera	-0.00265214	0.000312805	-8.47857
Kabashi,Loya;Molale,Kefis	-0.00201733	0.000238105	-8.47247
Kabashi,Kefis;ShubiGemo,Gesses	-0.0017808	0.000210671	-8.45302
Doyogena,Kido;Bonga,Hammari	-0.00200382	0.000239997	-8.34937
SOA,Loya;Molale,Hammari	-0.0037093	0.000444849	-8.33833
SOA,Doyogena;Kefis,Hammari	-0.00328711	0.000396949	-8.28094
Kabashi,Doyogena;ShubiGemo,Gesses	-0.00229042	0.000278476	-8.22483
SOA,Doyogena;Loya,Gesses	-0.00295813	0.000359976	-8.21758
SOA,Bonga;Adane,Hammari	-0.00327062	0.000398633	-8.20458
Kabashi,Doyogena;Adane,Kefis	-0.00197119	0.000240368	-8.20072
SOA,Gafera;Adane,Kefis	-0.00246015	0.000300978	-8.17385
Molale,Gafera;Kefis,Arabo	-0.00135534	0.000165975	-8.16592
Kabashi,Kefis;Adane,ShubiGemo	-0.00185854	0.00022797	-8.15253
Bonga,Molale;Kefis,Gafera	-0.00240081	0.000296843	-8.08781
SOA,Kefis;Adane,Kido	-0.0030136	0.000374245	-8.05248
Molale,Kido;Kefis,Arabo	-0.00150174	0.000187062	-8.028
Doyogena,Gafera;Bonga,Loya	-0.00212887	0.000265519	-8.01778
Adane,Kefis;Hammari,Kido	-0.00180812	0.000225615	-8.01418
Kabashi,Loya;Molale,Arabo	-0.0018488	0.000231431	-7.98856
Doyogena,Loya;Arabo,Gafera	-0.00125989	0.000158797	-7.93399
SOA,Arabo;Adane,Kido	-0.00309891	0.000391106	-7.92345
Adane,Hammari;Loya,Arabo	-0.00241327	0.000304684	-7.92056
SOA,Molale;Adane,Gesses	-0.00318438	0.000402578	-7.90998
SOA,Molale;Kefis,Hammari	-0.00293449	0.000371762	-7.89347
Adane,Gafera;Molale,Kefis	-0.00240343	0.000304696	-7.88795
SOA,Gesses;Molale,Hammari	-0.00355032	0.000450179	-7.88646
Kabashi,Adane;Gafera,Kido	-0.00185245	0.000235714	-7.85888
SOA,Arabo;Adane,Bonga	-0.00332384	0.000424534	-7.82938
Kabashi,Kido;Adane,Kefis	-0.00193673	0.000247898	-7.81259
Adane,Arabo;Loya,Gafera	-0.00147337	0.000189173	-7.78848
SOA,Gesses;Adane,Hammari	-0.00312397	0.000401938	-7.77225
Gesses,Gafera;Arabo,Hammari	-0.00135839	0.000175706	-7.731
Kabashi,Arabo;Molale,Kido	-0.00201854	0.000261717	-7.71269
SOA,Kefis;Adane,Gesses	-0.00278947	0.000365352	-7.635
SOA,Arabo;Adane,ShubiGemo	-0.00243765	0.000319898	-7.62009
SOA,Bonga;Loya,Gafera	-0.00325811	0.000428663	-7.60064
Kabashi,Bonga;Molale,Arabo	-0.00189855	0.000249824	-7.59954
Bonga,Hammari;Loya,Kido	-0.0023345	0.000307576	-7.58998
SOA,Loya;Kefis,Hammari	-0.00309935	0.000408729	-7.58288
SOA,Bonga;Molale,Hammari	-0.00338974	0.000447156	-7.58066
Kabashi,Doyogena;Bonga,Kido	-0.00180413	0.000238351	-7.56921
Doyogena,Gafera;Adane,Kefis	-0.00115062	0.000152113	-7.56425
Doyogena,Loya;Kefis,Gafera	-0.00126399	0.00016757	-7.54309
SOA,Arabo;Gesses,Hammari	-0.00309374	0.000410462	-7.53721
Bonga,Molale;Arabo,Hammari	-0.00195507	0.00025971	-7.52789
Doyogena,Gesses;Bonga,Gafera	-0.00219078	0.000291274	-7.52138
Kabashi,Arabo;Adane,Molale	-0.00158351	0.000210891	-7.50866
SOA,Arabo;Adane,Molale	-0.00232923	0.000310581	-7.49957
Adane,Hammari;Loya,Gafera	-0.00201263	0.000269327	-7.47282
Kabashi,Bonga;Molale,Kefis	-0.00208162	0.000279073	-7.45906
Molale,Hammari;Kefis,Gesses	-0.00184973	0.000248343	-7.4483
Kabashi,Arabo;ShubiGemo,Gesses	-0.00151877	0.000204022	-7.44413
Kabashi,Gafera;Bonga,Molale	-0.00231264	0.000311046	-7.43505
Doyogena,ShubiGemo;Loya,Hammari	-0.00170651	0.000231252	-7.37944
Adane,Arabo;Bonga,Gafera	-0.00152429	0.000206679	-7.37514
Kabashi,Adane;Kefis,Gesses	-0.00202065	0.00027429	-7.36686
Adane,Arabo;ShubiGemo,Gafera	-0.00131255	0.00017848	-7.35403
Bonga,Molale;Hammari,Gafera	-0.00218182	0.000297515	-7.33347
Kabashi,Kido;Adane,Arabo	-0.00151931	0.000207514	-7.32148
Kabashi,Adane;Arabo,Kido	-0.00208274	0.000284528	-7.31999
Kabashi,Adane;ShubiGemo,Gesses	-0.00142734	0.000196875	-7.24998
SOA,Loya;Bonga,Kido	-0.00232358	0.000322748	-7.19938
Kabashi,Kefis;ShubiGemo,Kido	-0.0016582	0.000230544	-7.19257
SOA,Molale;Adane,Kido	-0.00302664	0.000421608	-7.17881
Doyogena,Kefis;Gafera,Kido	-0.00154927	0.000216307	-7.16236
SOA,Loya;Arabo,Hammari	-0.00316668	0.000442513	-7.15614
SOA,Arabo;Loya,Hammari	-0.00333749	0.00046672	-7.15096
SOA,Gafera;Bonga,Molale	-0.00314228	0.000440768	-7.12911
SOA,Doyogena;Loya,Kido	-0.00276819	0.000388322	-7.12859
Kabashi,Gesses;Adane,Kefis	-0.00161869	0.000227828	-7.10485
Kabashi,Molale;Bonga,Kefis	-0.00199345	0.00028165	-7.07776
SOA,Kefis;Adane,Bonga	-0.00300419	0.00042455	-7.07617
ShubiGemo,Molale;Arabo,Gafera	-0.00160129	0.000228276	-7.0147
Kabashi,Gafera;Doyogena,Loya	-0.00138201	0.000197379	-7.0018
Adane,Arabo;Gesses,Gafera	-0.00122112	0.000175129	-6.97273
ShubiGemo,Loya;Gesses,Gafera	-0.00120035	0.000172528	-6.95742
SOA,Molale;Gafera,Kido	-0.00246802	0.000354839	-6.95533
Doyogena,ShubiGemo;Loya,Molale	-0.00160196	0.000230483	-6.95044
Adane,Molale;Gafera,Kido	-0.00123138	0.00017726	-6.94678
Kabashi,Gesses;Adane,Arabo	-0.00133687	0.000193018	-6.92615
SOA,Kefis;Loya,Hammari	-0.00301381	0.000435557	-6.91944
Kabashi,ShubiGemo;Bonga,Gesses	-0.0016147	0.000233931	-6.90245
Doyogena,Arabo;Gafera,Kido	-0.00169567	0.000246092	-6.89037
Bonga,Molale;Loya,Gesses	-0.00229143	0.000332652	-6.88836
SOA,Adane;Molale,Gafera	-0.0022802	0.000332168	-6.86458
Doyogena,Gafera;Adane,Gesses	-0.00155464	0.000227166	-6.84365
Loya,Arabo;Gafera,Kido	-0.00187808	0.00027697	-6.78082
Doyogena,Gafera;Adane,Kido	-0.00147742	0.000218477	-6.76235
Loya,Kefis;Gafera,Kido	-0.00173168	0.000257762	-6.71815
SOA,Kefis;Gesses,Hammari	-0.00265677	0.000395895	-6.7108
Adane,Gafera;Bonga,Loya	-0.00135374	0.000201752	-6.7099
SOA,Bonga;Kefis,Hammari	-0.0027155	0.000405046	-6.70417
Doyogena,Loya;Hammari,Gafera	-0.00145176	0.000216962	-6.69131
Adane,ShubiGemo;Bonga,Kido	-0.00140052	0.000209621	-6.68117
Doyogena,Kido;Bonga,Gafera	-0.00174634	0.000262395	-6.65538
Kabashi,Kefis;ShubiGemo,Loya	-0.00110493	0.000166101	-6.65215
SOA,Molale;ShubiGemo,Kefis	-0.00235152	0.000354315	-6.6368
SOA,Arabo;Adane,Loya	-0.00276662	0.000418642	-6.60856
SOA,Loya;ShubiGemo,Bonga	-0.00276397	0.000419203	-6.59339
SOA,Bonga;Arabo,Hammari	-0.00279738	0.000427018	-6.55096
Kabashi,ShubiGemo;Adane,Arabo	-0.00124544	0.000190368	-6.54227
Adane,ShubiGemo;Bonga,Gesses	-0.00146537	0.000224017	-6.54134
SOA,Doyogena;Bonga,Gafera	-0.00288263	0.000443565	-6.49877
Kabashi,Kido;Doyogena,Loya	-0.0011996	0.000185206	-6.47708
Doyogena,ShubiGemo;Kefis,Hammari	-0.000946437	0.000146583	-6.45667
SOA,Kido;Arabo,Hammari	-0.00263835	0.000413203	-6.38511
Bonga,Hammari;Loya,Gesses	-0.00213244	0.000335328	-6.35927
SOA,Loya;Bonga,Gesses	-0.00228642	0.000359556	-6.35901
Doyogena,Molale;Arabo,Hammari	-0.00139389	0.000219218	-6.35848
Adane,Hammari;Loya,Kefis	-0.00175539	0.00027864	-6.29987
SOA,Gafera;Adane,Arabo	-0.00199753	0.000318146	-6.27867
Bonga,Kido;Molale,Kefis	-0.00109101	0.000174	-6.27017
Loya,Kido;Molale,Kefis	-0.0011553	0.00018534	-6.23341
Bonga,Loya;Molale,Gafera	-0.00125307	0.000202316	-6.19362
Bonga,Molale;Loya,Kido	-0.00195641	0.000317088	-6.16993
ShubiGemo,Kido;Molale,Kefis	-0.00120469	0.000197257	-6.1072
Bonga,Loya;Arabo,Gafera	-0.00130282	0.000214116	-6.08463
SOA,Gafera;Loya,Molale	-0.00239668	0.000394199	-6.07987
ShubiGemo,Loya;Gesses,Hammari	-0.00144768	0.00023958	-6.04258
Kabashi,Molale;ShubiGemo,Loya	-0.00105554	0.000175785	-6.00472
SOA,Gesses;Arabo,Hammari	-0.00234756	0.00039226	-5.9847
SOA,Arabo;Bonga,Hammari	-0.00278028	0.000465512	-5.97251
Doyogena,Gafera;Adane,Hammari	-0.00110683	0.000185661	-5.96158
SOA,Kefis;Bonga,Hammari	-0.00244205	0.000410955	-5.94238
Kabashi,Doyogena;ShubiGemo,Kido	-0.00175373	0.000297543	-5.89405
Doyogena,Gesses;Bonga,Hammari	-0.00180177	0.000306987	-5.86921
SOA,Loya;Doyogena,Bonga	-0.00197891	0.000339605	-5.82708
Bonga,Loya;Kefis,Gafera	-0.00131736	0.000226732	-5.81021
Doyogena,Loya;Kefis,Kido	-0.00108158	0.000186333	-5.80453
Kabashi,ShubiGemo;Adane,Kefis	-0.00126522	0.000218846	-5.78134
Doyogena,Arabo;Adane,Hammari	-0.00150747	0.00026346	-5.72183
Kabashi,Arabo;Molale,Gafera	-0.00120477	0.000211323	-5.70108
SOA,Kido;Kefis,Hammari	-0.00232213	0.000407927	-5.69251
SOA,Adane;Doyogena,Bonga	-0.00177889	0.000312519	-5.69212
SOA,Kefis;Adane,Loya	-0.00243243	0.000428044	-5.68265
Loya,Molale;Arabo,Hammari	-0.00158576	0.000279672	-5.67008
Kabashi,Adane;ShubiGemo,Bonga	-0.00127802	0.000226665	-5.63835
Doyogena,Loya;Hammari,Kido	-0.00126935	0.000225312	-5.63373
Kabashi,Adane;Kefis,Kido	-0.00158001	0.00028116	-5.61962
Kefis,Hammari;Gesses,Gafera	-0.00107639	0.000191888	-5.60946
Adane,Arabo;Hammari,Kido	-0.00123555	0.00022137	-5.58139
Doyogena,Loya;Arabo,Kido	-0.00107748	0.000193468	-5.56928
SOA,Kefis;Adane,ShubiGemo	-0.00195471	0.000351334	-5.56367
Kabashi,Adane;ShubiGemo,Loya	-0.00111699	0.000201368	-5.54702
Adane,Gesses;Loya,Gafera	-0.0014182	0.000255988	-5.54013
SOA,Gesses;Kefis,Hammari	-0.00216694	0.00039651	-5.46503
Doyogena,ShubiGemo;Arabo,Hammari	-0.000793581	0.000145486	-5.45469
Kabashi,Gafera;Bonga,Loya	-0.00119271	0.000218667	-5.45448
Adane,Hammari;ShubiGemo,Arabo	-0.001267	0.000232771	-5.44312
Kabashi,Kefis;ShubiGemo,Bonga	-0.00122957	0.000226695	-5.42391
Kabashi,Adane;Doyogena,Gesses	-0.0011464	0.000211702	-5.41513
Adane,Molale;Gesses,Hammari	-0.00112721	0.000208692	-5.40131
SOA,Adane;Arabo,Kido	-0.00214006	0.000402293	-5.31966
Doyogena,Gafera;Adane,Arabo	-0.000759442	0.000143094	-5.3073
SOA,Molale;Doyogena,Bonga	-0.0017527	0.000331758	-5.28306
Doyogena,ShubiGemo;Gafera,Kido	-0.000822011	0.000155976	-5.2701
Kabashi,Arabo;ShubiGemo,Kido	-0.00126057	0.000239602	-5.26108
Doyogena,Loya;Bonga,Gafera	-0.00112109	0.000213266	-5.25675
Kabashi,Kefis;ShubiGemo,Molale	-0.0011414	0.000218382	-5.22663
SOA,Kido;Molale,Kefis	-0.00176526	0.000338948	-5.20804
Kabashi,Molale;ShubiGemo,Arabo	-0.0011902	0.000228969	-5.19807
Kabashi,ShubiGemo;Bonga,Gafera	-0.00116909	0.000226103	-5.1706
Doyogena,Kefis;ShubiGemo,Bonga	-0.00127997	0.000249723	-5.12556
Adane,Loya;ShubiGemo,Bonga	-0.00166605	0.000327863	-5.08153
Doyogena,Loya;Bonga,Kido	-0.000938671	0.000185146	-5.06991
Kabashi,Loya;Adane,Kefis	-0.00125316	0.000248457	-5.04376
Kabashi,Arabo;ShubiGemo,Loya	-0.000956172	0.000190701	-5.01398
ShubiGemo,Gafera;Bonga,Kefis	-0.00129107	0.000258171	-5.00085
Kabashi,SOA;Molale,Gesses	-0.00159559	0.000322706	-4.94443
SOA,Adane;Kefis,Gesses	-0.00183244	0.000371201	-4.93652
SOA,Kefis;Doyogena,Molale	-0.00176596	0.000359895	-4.90686
Doyogena,Adane;ShubiGemo,Bonga	-0.00132841	0.00027122	-4.89792
SOA,Gafera;Doyogena,Loya	-0.00171672	0.000351279	-4.88706
Kabashi,Molale;ShubiGemo,Bonga	-0.0011159	0.000229318	-4.86616
SOA,Kefis;ShubiGemo,Molale	-0.00179095	0.00037056	-4.83309
Kabashi,ShubiGemo;Bonga,Kido	-0.0011092	0.000230108	-4.82034
Bonga,Gafera;Arabo,Hammari	-0.000908567	0.000189884	-4.78486
Kabashi,Molale;Doyogena,Loya	-0.000910519	0.000190562	-4.77807
SOA,Adane;Molale,Kefis	-0.00177829	0.000377787	-4.70713
SOA,Loya;Gesses,Gafera	-0.00171729	0.000364958	-4.70546
Loya,Kido;Molale,Arabo	-0.000906418	0.000192667	-4.70459
SOA,Kido;Molale,Arabo	-0.00144904	0.000308412	-4.69838
Kabashi,Arabo;ShubiGemo,Bonga	-0.00106628	0.000228176	-4.67303
SOA,Adane;Kefis,Kido	-0.00173854	0.000372854	-4.66278
Kabashi,Loya;Adane,Arabo	-0.00108462	0.000233788	-4.63935
SOA,Molale;Loya,Kefis	-0.00192318	0.000415542	-4.62813
Kabashi,SOA;Molale,Arabo	-0.00130618	0.000282435	-4.62471
SOA,Gafera;ShubiGemo,Molale	-0.00149286	0.000324213	-4.60458
Kabashi,Loya;Doyogena,Bonga	-0.00119708	0.000260012	-4.60396
Kabashi,Bonga;Adane,Kefis	-0.00121678	0.000265735	-4.57892
Kabashi,Gesses;Doyogena,Loya	-0.000972486	0.000214895	-4.52539
Doyogena,Arabo;ShubiGemo,Bonga	-0.00111667	0.000247459	-4.51254
Kabashi,Adane;Doyogena,Bonga	-0.000997071	0.00022121	-4.50735
Kabashi,Bonga;Adane,Arabo	-0.0010337	0.000230746	-4.47983
Kabashi,SOA;Molale,Kefis	-0.00140738	0.000315304	-4.46357
Doyogena,Hammari;ShubiGemo,Loya	-0.000957275	0.000215328	-4.44567
Doyogena,Loya;Bonga,Gesses	-0.000711561	0.000162477	-4.37946
SOA,Kido;Doyogena,Loya	-0.00153431	0.000352248	-4.35576
Bonga,Kido;Molale,Arabo	-0.00085667	0.000196722	-4.35471
SOA,Hammari;Doyogena,Molale	-0.00141333	0.000325275	-4.34505
Doyogena,Molale;ShubiGemo,Bonga	-0.00116629	0.00026977	-4.32328
Adane,Kefis;Bonga,Kido	-0.000719947	0.000167038	-4.31009
Kabashi,Kefis;ShubiGemo,Gafera	-0.000990833	0.000230878	-4.29159
Doyogena,Gafera;ShubiGemo,Loya	-0.00070994	0.000165609	-4.28686
Kabashi,Molale;ShubiGemo,Gesses	-0.000957997	0.000224841	-4.26077
Kabashi,Adane;ShubiGemo,Kido	-0.0009867	0.00023192	-4.25449
ShubiGemo,Kido;Molale,Arabo	-0.000807048	0.000190172	-4.24378
SOA,Kido;Adane,Kefis	-0.00127507	0.000302346	-4.21725
Doyogena,ShubiGemo;Loya,Arabo	-0.000912927	0.00021663	-4.21421
SOA,Kefis;Molale,Hammari	-0.00170058	0.00040524	-4.19648
Adane,Kido;Loya,Gafera	-0.00111387	0.00026557	-4.19428
Doyogena,Loya;Kefis,Gesses	-0.000854468	0.00020389	-4.19083
SOA,Doyogena;Adane,Kefis	-0.00130953	0.000313253	-4.18041
Kabashi,Molale;Doyogena,Arabo	-0.00104517	0.000250744	-4.16828
SOA,Doyogena;Bonga,Kido	-0.00138491	0.000332514	-4.16498
Kabashi,Molale;Doyogena,Bonga	-0.000970875	0.000234214	-4.14525
SOA,Doyogena;Bonga,Gesses	-0.00157486	0.00038203	-4.12234
Loya,Molale;Kefis,Gafera	-0.00108345	0.000263776	-4.10747
Adane,Hammari;Kefis,Arabo	-0.000657875	0.000160199	-4.10662
SOA,Doyogena;Molale,Arabo	-0.00133102	0.000327138	-4.06867
SOA,Doyogena;Molale,Kefis	-0.00140246	0.000345063	-4.06435
Loya,Molale;Hammari,Gafera	-0.00124831	0.00031149	-4.00754
ShubiGemo,Gesses;Molale,Kefis	-0.000822806	0.0002078	-3.9596
Adane,Hammari;ShubiGemo,Gafera	-0.000866359	0.000221352	-3.91394
SOA,Gesses;Molale,Kefis	-0.00138338	0.000353651	-3.9117
Doyogena,Hammari;Bonga,Loya	-0.00119536	0.000307298	-3.88991
SOA,Adane;Molale,Arabo	-0.00137677	0.00035487	-3.87964
SOA,Molale;Doyogena,Loya	-0.00124523	0.000323915	-3.8443
SOA,Doyogena;Adane,Arabo	-0.00123809	0.000325205	-3.8071
Bonga,Gesses;Molale,Kefis	-0.000709131	0.000186961	-3.79293
Kabashi,Gafera;Loya,Molale	-0.00111993	0.000295496	-3.78999
Kabashi,Kefis;Doyogena,Gesses	-0.000793895	0.000209824	-3.78362
Doyogena,Molale;Bonga,Loya	-0.000875803	0.00023168	-3.78023
SOA,Gesses;Molale,Arabo	-0.00120276	0.000319124	-3.76894
Bonga,Loya;Hammari,Gafera	-0.00093351	0.000248052	-3.76337
Adane,Molale;Loya,Hammari	-0.000719316	0.000191592	-3.75442
Loya,Gesses;Molale,Kefis	-0.000773421	0.000208844	-3.70335
Doyogena,Hammari;Adane,Molale	-0.000793786	0.00021445	-3.70149
Adane,Molale;Bonga,Hammari	-0.000819982	0.000221756	-3.69767
Adane,Kefis;ShubiGemo,Kido	-0.000671503	0.000181915	-3.6913
Kabashi,Arabo;Gafera,Kido	-0.000813768	0.000221557	-3.67296
Kabashi,Adane;Doyogena,Loya	-0.000836049	0.000229186	-3.64791
ShubiGemo,Molale;Hammari,Gafera	-0.00100097	0.00027474	-3.64334
SOA,Gesses;Doyogena,Gafera	-0.00138637	0.000380821	-3.64048
SOA,Adane;Doyogena,Gesses	-0.00116227	0.000319497	-3.6378
SOA,Hammari;Gesses,Gafera	-0.00124897	0.000346342	-3.60618
SOA,Gesses;Doyogena,Loya	-0.00130719	0.000362608	-3.60498
Kabashi,Arabo;Doyogena,Gesses	-0.000684715	0.000191762	-3.57066
SOA,Adane;Gafera,Kido	-0.00123664	0.000346937	-3.56444
Adane,Molale;ShubiGemo,Hammari	-0.000657864	0.000185359	-3.54913
Kabashi,SOA;Molale,Kido	-0.00124886	0.00035238	-3.54406
Bonga,Kido;Molale,Hammari	-0.000697643	0.000197271	-3.53647
ShubiGemo,Arabo;Gafera,Kido	-0.000873654	0.000247851	-3.52492
ShubiGemo,Hammari;Gesses,Gafera	-0.000732027	0.00020827	-3.5148
SOA,Molale;Doyogena,Arabo	-0.00135046	0.000386153	-3.49721
Doyogena,Loya;Adane,Gafera	-0.000545963	0.000157066	-3.47601
SOA,Doyogena;Gesses,Gafera	-0.00130777	0.00037704	-3.46851
SOA,Kefis;ShubiGemo,Gafera	-0.00100734	0.000292495	-3.44396
SOA,Adane;Doyogena,Kido	-0.00106836	0.000310815	-3.43729
SOA,Doyogena;ShubiGemo,Gesses	-0.00134437	0.00039181	-3.43118
Doyogena,Kefis;Adane,Hammari	-0.000849596	0.000249337	-3.40741
Adane,Kefis;Loya,Kido	-0.00068357	0.000200925	-3.40211
SOA,Kido;Doyogena,Gafera	-0.00130915	0.000386398	-3.38809
SOA,Adane;Doyogena,Loya	-0.00117076	0.000347024	-3.37371
ShubiGemo,Kefis;Gafera,Kido	-0.000727256	0.000216204	-3.36375
SOA,ShubiGemo;Bonga,Gafera	-0.00136569	0.000406798	-3.35716
Kabashi,Kefis;Doyogena,Kido	-0.000671296	0.000200292	-3.35158
SOA,Hammari;Doyogena,ShubiGemo	-0.000921444	0.000275798	-3.34101
Bonga,Gesses;Molale,Arabo	-0.000610392	0.000183022	-3.33507
Kabashi,Gafera;ShubiGemo,Molale	-0.000843315	0.000252875	-3.33491
Doyogena,ShubiGemo;Loya,Kefis	-0.000760071	0.000229651	-3.30968
Kabashi,Kefis;Loya,Gesses	-0.000675877	0.00020523	-3.29326
Kabashi,Kefis;Gafera,Kido	-0.000667371	0.000204731	-3.25975
Doyogena,Gafera;Arabo,Kido	-0.000717979	0.000221206	-3.24576
Doyogena,Kefis;Bonga,Loya	-0.000811513	0.000250423	-3.24057
Kabashi,Adane;Doyogena,Kido	-0.000705756	0.000217869	-3.23936
Doyogena,Arabo;Bonga,Loya	-0.000826055	0.000256504	-3.22044
Loya,Gesses;Molale,Arabo	-0.00066014	0.000205282	-3.21578
SOA,Kefis;Doyogena,Kido	-0.0010339	0.000325989	-3.17159
SOA,Kefis;Doyogena,Gafera	-0.000982348	0.000312522	-3.1433
SOA,Gesses;Adane,Kefis	-0.000957026	0.000305192	-3.13582
SOA,Molale;Doyogena,ShubiGemo	-0.000816892	0.000260836	-3.13182
Kabashi,Molale;Doyogena,Gesses	-0.000812975	0.000263083	-3.09018
Bonga,Gafera;Loya,Gesses	-0.0010697	0.000348134	-3.07265
SOA,Molale;Bonga,Kefis	-0.00141571	0.000462345	-3.06203
SOA,Adane;ShubiGemo,Bonga	-0.00109792	0.000363008	-3.02452
SOA,Kefis;Loya,Molale	-0.00131323	0.00043507	-3.01843
SOA,Kefis;ShubiGemo,Bonga	-0.00104948	0.000349946	-2.99898
SOA,Kefis;Doyogena,Bonga	-0.00102449	0.000343216	-2.98496
SOA,Kido;Adane,Arabo	-0.000958849	0.000321979	-2.97798
ShubiGemo,Gesses;Molale,Arabo	-0.00056077	0.000188607	-2.97321
SOA,Kefis;ShubiGemo,Kido	-0.0010589	0.000356835	-2.96747
Doyogena,Loya;Molale,Gafera	-0.000471492	0.000159348	-2.95889
Kabashi,Loya;Gesses,Gafera	-0.000754739	0.000257176	-2.93472
SOA,Hammari;Doyogena,Gafera	-0.00093856	0.000323591	-2.90045
SOA,Arabo;Doyogena,Bonga	-0.00101405	0.000349875	-2.89831
Kabashi,SOA;ShubiGemo,Gesses	-0.000946046	0.000326814	-2.89476
Loya,Hammari;Gafera,Kido	-0.000810486	0.000283166	-2.86223
Bonga,Gafera;Kefis,Hammari	-0.000527829	0.000185265	-2.84905
Doyogena,Adane;Bonga,Loya	-0.000775136	0.000273823	-2.83079
Bonga,Kido;Molale,Gesses	-0.00068522	0.000242614	-2.82432
Doyogena,Loya;Bonga,Molale	-0.000649594	0.000231405	-2.80717
Doyogena,Hammari;Gafera,Kido	-0.000628071	0.000224543	-2.79711
Kabashi,Kefis;Molale,Gesses	-0.000639401	0.000230546	-2.77343
SOA,Kefis;Doyogena,Gesses	-0.000809763	0.000292824	-2.76536
SOA,Doyogena;ShubiGemo,Kido	-0.00115443	0.000418996	-2.75522
Kabashi,Kefis;Bonga,Gesses	-0.000551231	0.00020067	-2.74695
ShubiGemo,Gafera;Bonga,Arabo	-0.000747038	0.000273971	-2.7267
SOA,Hammari;Loya,Molale	-0.00114837	0.000425259	-2.70041
SOA,Gafera;Doyogena,Bonga	-0.000971121	0.000361143	-2.68902
ShubiGemo,Molale;Arabo,Hammari	-0.000600314	0.000223471	-2.68632
Kabashi,Arabo;Loya,Gesses	-0.000562595	0.000213741	-2.63213
SOA,Gesses;Adane,Arabo	-0.000776408	0.000296704	-2.61677
SOA,Molale;Doyogena,Gesses	-0.000828843	0.000317705	-2.60884
ShubiGemo,Gafera;Molale,Gesses	-0.000588816	0.000226786	-2.59635
Adane,ShubiGemo;Kefis,Arabo	-0.000482945	0.000186312	-2.59213
Adane,Hammari;ShubiGemo,Kefis	-0.000609123	0.00023541	-2.5875
Kabashi,Kefis;Loya,Kido	-0.000553277	0.000219464	-2.52104
Adane,Arabo;Bonga,Kido	-0.000485606	0.000193272	-2.51256
SOA,Adane;Doyogena,ShubiGemo	-0.00068097	0.000272644	-2.49765
Kabashi,SOA;Adane,Gesses	-0.000849874	0.000342953	-2.47811
Doyogena,Bonga;Hammari,Gafera	-0.00051825	0.000209498	-2.47377
Molale,Hammari;Gesses,Kido	-0.00053707	0.000217438	-2.46999
Doyogena,Hammari;Gesses,Kido	-0.000569274	0.000233416	-2.43888
Adane,Kefis;Bonga,Gesses	-0.000401905	0.000166859	-2.40865
Kabashi,Arabo;Bonga,Gesses	-0.000452491	0.000188716	-2.39774
SOA,Arabo;Doyogena,Gesses	-0.000700583	0.000292717	-2.39338
SOA,Arabo;Doyogena,Kido	-0.000789122	0.000330097	-2.39058
SOA,Molale;ShubiGemo,Bonga	-0.000935806	0.000391487	-2.39039
SOA,Hammari;Adane,Molale	-0.000700859	0.000294424	-2.38044
SOA,Adane;Arabo,Gafera	-0.000903428	0.00038047	-2.3745
SOA,Kefis;ShubiGemo,Gesses	-0.000834757	0.000354002	-2.35805
SOA,Arabo;ShubiGemo,Bonga	-0.000886184	0.000376581	-2.35323
SOA,Hammari;Bonga,Molale	-0.000960462	0.000409171	-2.34734
Loya,Gafera;Arabo,Hammari	-0.00053926	0.000231481	-2.32961
Kabashi,SOA;Adane,Kefis	-0.00066166	0.000285979	-2.31366
Kefis,Arabo;Gesses,Hammari	-0.000436966	0.000190791	-2.29029
SOA,ShubiGemo;Bonga,Gesses	-0.000848742	0.00037155	-2.28433
SOA,ShubiGemo;Adane,Arabo	-0.000684983	0.000301722	-2.27025
Kabashi,Hammari;Bonga,Arabo	-0.00045944	0.000202388	-2.27009
Loya,Gafera;Gesses,Hammari	-0.000594426	0.000262345	-2.26582
Molale,Kefis;Gesses,Kido	-0.000381879	0.000169486	-2.25316
Kabashi,SOA;Bonga,Gesses	-0.000765955	0.000340478	-2.24965
SOA,Hammari;Kefis,Gafera	-0.000759138	0.000342324	-2.2176
Kabashi,Hammari;Gesses,Arabo	-0.000456768	0.000205985	-2.21748
Doyogena,Gafera;Arabo,Hammari	-0.000347391	0.000158613	-2.19017
ShubiGemo,Hammari;Gesses,Kido	-0.000538087	0.000247952	-2.17012
Adane,Bonga;ShubiGemo,Gafera	-0.000565511	0.000261747	-2.16052
Kabashi,SOA;ShubiGemo,Kefis	-0.000757832	0.000354195	-2.13959
SOA,ShubiGemo;Bonga,Kido	-0.000689984	0.000325915	-2.11707
Kabashi,Arabo;Doyogena,Kido	-0.000426515	0.000202013	-2.11132
Kabashi,Hammari;Molale,Arabo	-0.000328617	0.000155817	-2.109
Doyogena,Loya;Gesses,Gafera	-0.000409525	0.000194338	-2.10729
SOA,Hammari;Doyogena,Adane	-0.000712474	0.000339325	-2.09968
Kabashi,SOA;ShubiGemo,Loya	-0.000627206	0.000299998	-2.0907
SOA,Arabo;Molale,Kido	-0.000769683	0.000370586	-2.07694
Adane,Kefis;ShubiGemo,Gesses	-0.000353461	0.000170925	-2.06793
Kabashi,Molale;ShubiGemo,Kido	-0.000453518	0.000219573	-2.06546
Doyogena,Kido;Molale,Kefis	-0.000362799	0.000175697	-2.06491
ShubiGemo,Gafera;Molale,Kido	-0.000480408	0.000234224	-2.05107
Kabashi,Kefis;Bonga,Kido	-0.000428632	0.000209534	-2.04564
Bonga,Gafera;Loya,Kido	-0.000625253	0.000305778	-2.04479
Adane,Hammari;Gesses,Kido	-0.000473232	0.000232179	-2.03822
SOA,Molale;Doyogena,Kido	-0.000671103	0.000329527	-2.03657
Doyogena,Kefis;Gesses,Kido	-0.000414084	0.00020538	-2.01618
SOA,ShubiGemo;Molale,Arabo	-0.000641988	0.000319405	-2.00995
Adane,Arabo;Loya,Kido	-0.000434687	0.000218058	-1.99345
Doyogena,Hammari;Kefis,Arabo	-0.000327786	0.000164853	-1.98835
Kabashi,SOA;Gafera,Kido	-0.000615816	0.000311046	-1.97982
SOA,ShubiGemo;Adane,Kefis	-0.000603564	0.000305247	-1.9773
Kabashi,SOA;Molale,Gafera	-0.000633039	0.00032348	-1.95696
SOA,Arabo;Molale,Gesses	-0.000681145	0.000354523	-1.9213
SOA,Arabo;Doyogena,Gafera	-0.00059117	0.000308046	-1.9191
Kabashi,Arabo;ShubiGemo,Gafera	-0.000446798	0.000232926	-1.91819
Kabashi,Kefis;Molale,Kido	-0.000516802	0.000270672	-1.90933
SOA,Hammari;Gesses,Arabo	-0.000746182	0.000391277	-1.90704
Adane,Arabo;Bonga,Gesses	-0.000303165	0.000159266	-1.90351
Kabashi,Gesses;Doyogena,Gafera	-0.000407946	0.000214781	-1.89935
Kabashi,Hammari;Gesses,Gafera	-0.000286417	0.000151269	-1.89343
Adane,Kefis;Loya,Gesses	-0.000365528	0.000193953	-1.88462
Adane,Kefis;Gesses,Kido	-0.000318042	0.000170352	-1.86697
SOA,Gafera;Bonga,Loya	-0.000745599	0.000399921	-1.86436
SOA,Bonga;Molale,Kefis	-0.000674244	0.000362388	-1.86056
Kabashi,SOA;Adane,Arabo	-0.00056046	0.000301251	-1.86044
Kabashi,Hammari;Adane,Arabo	-0.000283756	0.000152627	-1.85915
Bonga,Hammari;Kefis,Arabo	-0.000338226	0.000186357	-1.81494
Doyogena,Gafera;Kefis,Gesses	-0.000404021	0.000223449	-1.80811
Loya,Hammari;Kefis,Arabo	-0.000323684	0.00017938	-1.80446
Kabashi,SOA;ShubiGemo,Arabo	-0.000656631	0.000365215	-1.79793
SOA,Arabo;Molale,Gafera	-0.000571731	0.000318796	-1.79341
ShubiGemo,Kefis;Gesses,Kido	-0.000382897	0.000214479	-1.78524
SOA,Arabo;ShubiGemo,Kido	-0.000661259	0.000372006	-1.77755
SOA,Loya;Molale,Kefis	-0.000609954	0.000346878	-1.75841
SOA,Adane;ShubiGemo,Loya	-0.000489787	0.000278778	-1.75691
SOA,Kefis;Bonga,Molale	-0.000741468	0.000422511	-1.75491
Doyogena,Gafera;Hammari,Kido	-0.000370589	0.000211366	-1.7533
SOA,Loya;Adane,Kefis	-0.000591497	0.000339601	-1.74174
SOA,Bonga;Adane,Kefis	-0.000555121	0.000320447	-1.73233
SOA,Hammari;Loya,Gafera	-0.000673601	0.000389758	-1.72826
Doyogena,Loya;Adane,Kido	-0.000363548	0.000211899	-1.71567
SOA,Kefis;Loya,Kido	-0.000581176	0.000339404	-1.71234
SOA,ShubiGemo;Molale,Kefis	-0.00056057	0.000327547	-1.71142
Kabashi,Molale;Adane,Gafera	-0.000445942	0.000264173	-1.68807
SOA,Bonga;Molale,Arabo	-0.000592366	0.000351292	-1.68625
Doyogena,Bonga;Gesses,Kido	-0.000367223	0.000218209	-1.6829
Adane,Loya;Kefis,Arabo	-0.00033419	0.000200361	-1.66794
Kabashi,SOA;ShubiGemo,Kido	-0.000599307	0.000361776	-1.65657
Bonga,Loya;Kefis,Hammari	-0.000383849	0.000233228	-1.64581
SOA,Arabo;ShubiGemo,Gafera	-0.000463307	0.000283699	-1.63309
Adane,Bonga;Kefis,Arabo	-0.000319648	0.000197273	-1.62034
Adane,Hammari;Bonga,Kido	-0.000326579	0.00020176	-1.61865
Bonga,Gesses;Molale,Kido	-0.000350202	0.000217663	-1.60892
Kabashi,Hammari;Bonga,Gafera	-0.000289089	0.000179962	-1.60639
SOA,Arabo;ShubiGemo,Gesses	-0.000572721	0.000359581	-1.59274
Molale,Arabo;Gesses,Kido	-0.000246278	0.000155887	-1.57985
Doyogena,Gesses;Hammari,Gafera	-0.000389012	0.000246885	-1.57568
Molale,Gafera;Kefis,Hammari	-0.000308834	0.000196036	-1.57539
SOA,Molale;ShubiGemo,Loya	-0.000428336	0.00027212	-1.57407
Doyogena,Gafera;Kefis,Kido	-0.000326801	0.000207961	-1.57145
SOA,ShubiGemo;Gesses,Gafera	-0.000516945	0.000330908	-1.5622
SOA,Bonga;Doyogena,Loya	-0.000595634	0.000383189	-1.55441
SOA,Loya;Molale,Arabo	-0.000542618	0.000350414	-1.54851
Kabashi,Kido;Doyogena,Gafera	-0.000330726	0.00021385	-1.54653
SOA,Molale;Adane,Gafera	-0.000558623	0.000361742	-1.54426
Doyogena,Loya;Molale,Kido	-0.000289077	0.000187625	-1.54072
Kabashi,Hammari;Bonga,Loya	-0.000259203	0.000168637	-1.53705
Kabashi,Hammari;Bonga,Kefis	-0.000304292	0.000198043	-1.5365
SOA,Kefis;ShubiGemo,Loya	-0.00047772	0.000310931	-1.53642
Kabashi,Doyogena;Gesses,Gafera	-0.000345214	0.000225035	-1.53405
Adane,Hammari;Bonga,Loya	-0.000420226	0.000275648	-1.5245
Bonga,Loya;Arabo,Hammari	-0.000369307	0.000245131	-1.50657
Doyogena,ShubiGemo;Adane,Hammari	-0.000240474	0.000161931	-1.48503
SOA,Loya;Adane,Arabo	-0.000524161	0.000353541	-1.4826
Adane,Arabo;ShubiGemo,Kido	-0.000273866	0.000186231	-1.47057
Kabashi,Adane;Loya,Gesses	-0.000310348	0.000211095	-1.47018
SOA,Hammari;ShubiGemo,Molale	-0.00049189	0.000337372	-1.45801
Loya,Kido;Molale,Hammari	-0.000378084	0.000260804	-1.44968
SOA,Bonga;Adane,Arabo	-0.000473243	0.000327004	-1.44721
Doyogena,Arabo;Gesses,Kido	-0.000278483	0.0001935	-1.43918
SOA,Hammari;Doyogena,Bonga	-0.000452871	0.000315177	-1.43688
ShubiGemo,Bonga;Gesses,Kido	-0.000336035	0.000234211	-1.43476
SOA,Kefis;Loya,Gafera	-0.000529622	0.000370007	-1.43138
SOA,Arabo;Doyogena,Loya	-0.000456828	0.000320784	-1.4241
Gesses,Kido;Arabo,Hammari	-0.000290791	0.00020541	-1.41566
SOA,Kefis;Doyogena,Loya	-0.000452727	0.000325226	-1.39204
SOA,Hammari;Arabo,Gafera	-0.00050279	0.000361673	-1.39018
Doyogena,Loya;Gesses,Kido	-0.00022711	0.00016386	-1.386
Kabashi,SOA;Bonga,Kefis	-0.000577741	0.000420763	-1.37308
SOA,Molale;ShubiGemo,Arabo	-0.000533564	0.000389234	-1.3708
Bonga,Arabo;Molale,Hammari	-0.000385142	0.000281743	-1.36699
Kabashi,Molale;Doyogena,Kido	-0.000308496	0.000226337	-1.36299
SOA,Adane;ShubiGemo,Gesses	-0.000481296	0.000356324	-1.35073
Kabashi,SOA;Bonga,Kido	-0.000419216	0.000311453	-1.346
Kabashi,SOA;Adane,Loya	-0.000531034	0.000398452	-1.33274
Loya,Hammari;Gesses,Kido	-0.000342164	0.000260536	-1.31331
SOA,Molale;Gesses,Arabo	-0.000521613	0.000400765	-1.30154
SOA,Adane;Kefis,Gafera	-0.000501901	0.000387397	-1.29557
Doyogena,ShubiGemo;Kefis,Arabo	-0.000152856	0.000118118	-1.2941
Adane,Arabo;Loya,Gesses	-0.000252246	0.000195888	-1.28771
Bonga,Gesses;Gafera,Kido	-0.000318868	0.000248896	-1.28113
ShubiGemo,Gafera;Bonga,Hammari	-0.000300848	0.000237923	-1.26448
Kabashi,SOA;Adane,Kido	-0.000503136	0.000399419	-1.25967
SOA,Hammari;Gesses,Kido	-0.000379329	0.000305283	-1.24255
Kabashi,Hammari;Loya,Arabo	-0.000200237	0.000162053	-1.23562
SOA,Hammari;Bonga,Gafera	-0.00048569	0.000394917	-1.22985
Kabashi,Arabo;Loya,Kido	-0.000304395	0.000247737	-1.2287
SOA,Hammari;Doyogena,Arabo	-0.000435771	0.000354856	-1.22802
Kabashi,Hammari;Kefis,Arabo	-0.000155148	0.000126604	-1.22546
ShubiGemo,Arabo;Gesses,Kido	-0.000247296	0.000203057	-1.21786
Kabashi,SOA;Bonga,Loya	-0.000447115	0.000373059	-1.19851
Bonga,Loya;Molale,Hammari	-0.000319559	0.000269742	-1.18468
Doyogena,Adane;Molale,Kefis	-0.000375838	0.000321052	-1.17065
SOA,Adane;ShubiGemo,Kido	-0.000387393	0.000337156	-1.149
Adane,Gesses;Bonga,Kido	-0.000314156	0.000274608	-1.14402
Kabashi,Kefis;Doyogena,Bonga	-0.000242664	0.000214791	-1.12977
ShubiGemo,Loya;Gesses,Kido	-0.000195923	0.000174023	-1.12585
Kabashi,Bonga;Doyogena,Loya	-0.000260925	0.000234692	-1.11178
Adane,Arabo;Gesses,Kido	-0.000182441	0.000164694	-1.10776
Kabashi,SOA;Bonga,Arabo	-0.00047654	0.000430273	-1.10753
Adane,Gesses;Kefis,Arabo	-0.000220909	0.000199604	-1.10673
Molale,Hammari;Arabo,Kido	-0.000312501	0.000282375	-1.10669
SOA,Kefis;Loya,Gesses	-0.000357037	0.000322827	-1.10597
Kabashi,Arabo;Doyogena,Bonga	-0.000232224	0.000212053	-1.09512
Kabashi,Hammari;Molale,Kefis	-0.000173469	0.00015939	-1.08833
ShubiGemo,Hammari;Kefis,Arabo	-0.00017493	0.000164276	-1.06486
SOA,Arabo;ShubiGemo,Loya	-0.000328966	0.000314729	-1.04524
Kabashi,Hammari;ShubiGemo,Arabo	-0.000170959	0.000164639	-1.03838
Adane,Bonga;Gesses,Kido	-0.000271181	0.000263177	-1.03041
Doyogena,ShubiGemo;Adane,Molale	-0.000135922	0.00013362	-1.01723
Kefis,Arabo;Gafera,Kido	-0.000146398	0.000145481	-1.0063
Kabashi,Hammari;Molale,Gafera	-0.000158266	0.000168349	-0.940108
Kabashi,SOA;Loya,Gesses	-0.00031884	0.000339741	-0.938479
Adane,Hammari;Kefis,Gafera	-0.000257237	0.000276932	-0.928881
Bonga,Molale;Kefis,Hammari	-0.000218994	0.000237963	-0.920288
SOA,Hammari;Kefis,Arabo	-0.000256348	0.000280373	-0.914312
SOA,Arabo;Loya,Kido	-0.000332293	0.00036506	-0.910242
Kabashi,Gafera;Doyogena,Bonga	-0.000189298	0.000214577	-0.882192
Kabashi,Hammari;Adane,Kefis	-0.000128608	0.000146792	-0.876122
SOA,Kefis;Gesses,Kido	-0.000224139	0.000262371	-0.854284
Kabashi,Arabo;Bonga,Kido	-0.000194291	0.000228733	-0.849421
SOA,Hammari;Doyogena,Loya	-0.000264959	0.000318403	-0.832152
Bonga,Hammari;Gesses,Kido	-0.000202051	0.000245827	-0.821925
Kefis,Hammari;Gesses,Kido	-0.00015519	0.000189373	-0.819496
Kabashi,Hammari;Doyogena,Arabo	-0.000130488	0.000161072	-0.81012
Kabashi,Adane;Arabo,Gafera	-0.000230287	0.000285476	-0.806679
Molale,Hammari;Gesses,Arabo	-0.000224569	0.000282776	-0.794158
Kabashi,Molale;Gesses,Arabo	-0.000232199	0.000298091	-0.778953
Loya,Kefis;Gesses,Kido	-0.000186973	0.000247594	-0.755161
Doyogena,Bonga;Adane,Loya	-0.000200013	0.000268975	-0.743611
Kabashi,Adane;Bonga,Gesses	-0.000149326	0.000202446	-0.737611
Bonga,Gesses;Hammari,Kido	-0.000189629	0.000257502	-0.736418
Bonga,Gesses;Molale,Hammari	-0.000160573	0.000224074	-0.716607
SOA,Arabo;Loya,Gesses	-0.000243755	0.000343239	-0.710161
Kabashi,Kido;Bonga,Gesses	-0.000192302	0.000273613	-0.702823
Kabashi,Kefis;Doyogena,Loya	-0.000118018	0.000168323	-0.701144
Doyogena,ShubiGemo;Molale,Hammari	-0.000104551	0.000151316	-0.690949
SOA,Hammari;Adane,Gafera	-0.000226086	0.000328003	-0.689281
Doyogena,Kido;Molale,Arabo	-0.000118019	0.000174837	-0.675019
Kabashi,Kefis;Doyogena,Molale	-0.000154493	0.000236334	-0.653708
Loya,Gafera;Kefis,Hammari	-0.000143979	0.000222286	-0.647722
Kabashi,Hammari;Bonga,Molale	-0.000130824	0.000203882	-0.641662
Kabashi,Arabo;Doyogena,Loya	-0.00012212	0.000191104	-0.639025
SOA,Arabo;Gafera,Kido	-0.000197952	0.000312093	-0.634272
Kabashi,Hammari;Adane,Gafera	-0.000113405	0.000182473	-0.621489
Kabashi,Hammari;Adane,ShubiGemo	-0.000112797	0.000186848	-0.603684
SOA,Hammari;Adane,ShubiGemo	-0.000208969	0.000346814	-0.60254
Bonga,Kido;Gesses,Arabo	-0.00017145	0.000288321	-0.594648
Doyogena,Loya;Adane,Gesses	-0.000136438	0.000230227	-0.592623
Adane,Molale;Bonga,Loya	-0.000100667	0.000171252	-0.587828
Adane,Loya;Gesses,Kido	-0.000131069	0.000228656	-0.573214
SOA,Hammari;Doyogena,Kefis	-0.000179422	0.000320499	-0.559821
Kabashi,Molale;Loya,Arabo	-0.000134654	0.000240595	-0.559672
Kabashi,SOA;Kefis,Gesses	-0.000188214	0.000342947	-0.548814
Adane,Arabo;ShubiGemo,Gesses	-9.1425e-05	0.000169069	-0.540756
SOA,Bonga;Gesses,Kido	-0.000177278	0.000329677	-0.537732
SOA,Kefis;Gesses,Gafera	-0.000172585	0.000321456	-0.536886
Doyogena,Loya;Adane,Molale	-7.44706e-05	0.000143356	-0.51948
Kabashi,SOA;ShubiGemo,Bonga	-0.000180091	0.000347777	-0.517835
ShubiGemo,Bonga;Molale,Kefis	-0.000113675	0.000221239	-0.51381
Doyogena,Adane;Gesses,Kido	-9.60416e-05	0.00018967	-0.506362
SOA,Arabo;Doyogena,ShubiGemo	-0.000127863	0.000254253	-0.502896
Adane,Kido;Kefis,Arabo	-8.53078e-05	0.000201357	-0.423664
Kabashi,Hammari;Adane,Loya	-8.35189e-05	0.000207296	-0.402897
SOA,Hammari;Loya,Arabo	-0.000170811	0.000437744	-0.390208
SOA,Arabo;Loya,Gafera	-0.000134341	0.000353002	-0.380568
SOA,Arabo;Gesses,Kido	-8.85383e-05	0.000271968	-0.325547
Kabashi,SOA;Loya,Kefis	-0.000130626	0.00041148	-0.317453
SOA,ShubiGemo;Kefis,Arabo	-8.14185e-05	0.000272406	-0.298887
Doyogena,Loya;Molale,Gesses	-6.1967e-05	0.00021116	-0.29346
ShubiGemo,Loya;Molale,Kefis	-4.93846e-05	0.000171418	-0.288095
Adane,Kido;Molale,Arabo	-7.22692e-05	0.000255858	-0.282459
Adane,Arabo;Bonga,Loya	-5.09186e-05	0.000200871	-0.253489
Kabashi,Hammari;Loya,Kefis	-4.50888e-05	0.000178584	-0.25248
SOA,Molale;Loya,Arabo	-0.000105229	0.00041996	-0.250568
Kabashi,Gafera;Doyogena,Gesses	-6.2732e-05	0.000251871	-0.249064
Doyogena,ShubiGemo;Gesses,Kido	-3.11871e-05	0.00012582	-0.247871
SOA,Gafera;Doyogena,Gesses	-7.86005e-05	0.00032265	-0.243609
Kabashi,Molale;Bonga,Arabo	-7.42985e-05	0.000305966	-0.242832
Kabashi,Hammari;SOA,Arabo	-7.1573e-05	0.000308409	-0.232072
Loya,Arabo;Molale,Hammari	-6.55827e-05	0.000284874	-0.230217
Kabashi,Hammari;Gesses,Kido	-3.2591e-05	0.000141998	-0.229518
Loya,Arabo;Gesses,Kido	-5.13726e-05	0.000232355	-0.221096
SOA,Hammari;Doyogena,Kido	-6.89183e-05	0.000332495	-0.207276
Kabashi,Hammari;Bonga,Kido	-3.52637e-05	0.000175968	-0.200399
Loya,Gafera;Gesses,Arabo	-5.51667e-05	0.000277329	-0.198921
Kabashi,SOA;Adane,Bonga	-8.39193e-05	0.000423943	-0.197949
SOA,Gesses;Loya,Gafera	-7.91746e-05	0.000426126	-0.185801
Adane,Kefis;Bonga,Loya	-3.63765e-05	0.000197573	-0.184117
Bonga,Kefis;Gesses,Kido	-4.68612e-05	0.000256313	-0.182828
Kabashi,Hammari;Loya,Gafera	-2.98861e-05	0.000166597	-0.179391
Adane,Kido;Bonga,Gesses	-4.29755e-05	0.000242914	-0.176916
SOA,Kefis;Gafera,Kido	-5.15541e-05	0.000313165	-0.164623
Doyogena,Adane;Molale,Arabo	-4.57493e-05	0.00028751	-0.159122
Kabashi,Kefis;Loya,Molale	-3.64752e-05	0.000247663	-0.147277
Doyogena,Molale;Gesses,Kido	-3.22045e-05	0.000219943	-0.146422
SOA,ShubiGemo;Adane,Molale	-4.29945e-05	0.000299585	-0.143514
Bonga,Gesses;Molale,Gafera	-3.13345e-05	0.000226188	-0.138533
SOA,Loya;Gesses,Kido	-3.71657e-05	0.000324629	-0.114487
Kabashi,Hammari;ShubiGemo,Kefis	-1.58103e-05	0.000167449	-0.0944191
Bonga,Loya;Kefis,Arabo	-1.45421e-05	0.000155078	-0.0937727
Kabashi,Gesses;Bonga,Kido	-2.28412e-05	0.000293008	-0.0779543
Kabashi,SOA;Loya,Arabo	-2.94257e-05	0.000410064	-0.0717587
SOA,Arabo;Doyogena,Molale	-1.94386e-05	0.00035415	-0.0548879
SOA,Hammari;ShubiGemo,Gafera	-1.71168e-05	0.000316011	-0.0541653
Bonga,Kido;Gesses,Hammari	-1.24225e-05	0.000246174	-0.0504623
SOA,Molale;ShubiGemo,Gesses	-1.19509e-05	0.000369266	-0.032364
Doyogena,Loya;Kefis,Arabo	-4.10177e-06	0.000133994	-0.0306116
SOA,Kefis;Bonga,Kido	-9.41528e-06	0.000325438	-0.0289311
Kabashi,Kefis;Doyogena,Gafera	-3.92498e-06	0.000202145	-0.0194166
Kabashi,Hammari;Bonga,Gesses	-2.67271e-06	0.000172107	-0.0155294
ShubiGemo,Molale;Gesses,Kido	-1.01731e-06	0.000205413	-0.00495251
Kabashi,Hammari;ShubiGemo,Gafera	-6.07639e-07	0.000166489	-0.00364971
SOA,Adane;Loya,Gesses	8.49149e-06	0.00036489	0.0232713
SOA,Hammari;Bonga,Arabo	1.71002e-05	0.00044037	0.0388313
Adane,Kido;Molale,Kefis	1.30386e-05	0.000307075	0.0424605
Kabashi,SOA;ShubiGemo,Gafera	1.65092e-05	0.000315734	0.0522882
Kabashi,SOA;Doyogena,Gesses	1.58685e-05	0.000298822	0.0531034
SOA,Loya;Adane,Molale	1.8457e-05	0.000292664	0.0630656
Adane,Kefis;ShubiGemo,Loya	1.20669e-05	0.0001608	0.0750428
Kabashi,SOA;Loya,Kido	2.78985e-05	0.000355421	0.0784943
Doyogena,Bonga;Kefis,Arabo	1.04403e-05	0.000132537	0.0787728
Doyogena,Gesses;Molale,Kefis	1.90798e-05	0.000212717	0.0896956
SOA,Kefis;Doyogena,ShubiGemo	2.49935e-05	0.000267486	0.0934387
Kabashi,Hammari;Kefis,Gafera	1.52027e-05	0.000158294	0.0960409
SOA,Kefis;Bonga,Gafera	4.21389e-05	0.000380995	0.110602
Kabashi,ShubiGemo;Kefis,Arabo	1.97817e-05	0.000165407	0.119594
Kabashi,SOA;Arabo,Kido	5.73242e-05	0.000382502	0.149866
Doyogena,Bonga;Adane,Molale	2.61959e-05	0.000171606	0.152652
Kabashi,Hammari;Doyogena,Kefis	2.46603e-05	0.000160841	0.153321
Kabashi,Doyogena;ShubiGemo,Bonga	5.03951e-05	0.000279457	0.180332
Kabashi,Hammari;SOA,Doyogena	5.89149e-05	0.000324313	0.181661
SOA,Hammari;Loya,Kefis	8.55371e-05	0.000432671	0.197696
Doyogena,Kido;Adane,Kefis	3.44603e-05	0.000166142	0.207414
Doyogena,Bonga;Arabo,Gafera	4.29258e-05	0.000191956	0.223623
SOA,Loya;Kefis,Arabo	6.7336e-05	0.000299192	0.225059
Kabashi,Hammari;ShubiGemo,Loya	2.92784e-05	0.000127417	0.229784
SOA,Doyogena;Kefis,Arabo	7.14377e-05	0.000303896	0.235073
Bonga,Loya;Molale,Arabo	4.97479e-05	0.000203178	0.24485
ShubiGemo,Bonga;Molale,Arabo	4.96219e-05	0.000200405	0.247608
Kabashi,Hammari;Doyogena,Gafera	3.9863e-05	0.000160334	0.248624
Doyogena,Hammari;Gesses,Gafera	5.87973e-05	0.000235404	0.249772
Kabashi,ShubiGemo;Gafera,Kido	5.98858e-05	0.000236188	0.253552
Doyogena,Gafera;Kefis,Hammari	4.37879e-05	0.00017203	0.254537
Adane,Kefis;ShubiGemo,Bonga	4.84434e-05	0.000189003	0.25631
Kabashi,Molale;Bonga,Loya	6.03557e-05	0.000231101	0.261166
Doyogena,Bonga;Kefis,Gafera	5.33661e-05	0.00020239	0.263679
SOA,Hammari;Kefis,Kido	0.000110504	0.000411626	0.268457
Kabashi,Hammari;SOA,Kefis	8.35752e-05	0.00030664	0.272551
SOA,Bonga;Kefis,Arabo	8.18781e-05	0.000288679	0.28363
Kabashi,Hammari;Adane,Molale	4.48609e-05	0.000154495	0.290372
SOA,Arabo;ShubiGemo,Molale	0.000108424	0.000371302	0.292011
SOA,Adane;Loya,Kido	0.000102394	0.000348735	0.293617
Kabashi,Hammari;Doyogena,ShubiGemo	4.04706e-05	0.000136875	0.295676
Bonga,Loya;Molale,Kefis	6.429e-05	0.000215765	0.297963
SOA,Doyogena;Adane,Molale	9.29277e-05	0.000303766	0.305919
Kabashi,SOA;Adane,ShubiGemo	9.61718e-05	0.000312392	0.307856
Kabashi,Kefis;Bonga,Molale	8.81706e-05	0.000280046	0.314843
Adane,Gafera;Kefis,Arabo	6.10899e-05	0.000191348	0.319261
Kabashi,Hammari;SOA,ShubiGemo	9.93855e-05	0.000307448	0.32326
SOA,Adane;Gesses,Kido	9.39029e-05	0.000289732	0.324103
Bonga,Kido;Molale,Gafera	7.80901e-05	0.000237651	0.328592
Kabashi,SOA;Adane,Gafera	0.000112681	0.000340406	0.331019
Adane,ShubiGemo;Gesses,Kido	6.48545e-05	0.000193578	0.33503
Adane,Hammari;Loya,Kido	9.36468e-05	0.000274033	0.341735
SOA,Arabo;Gesses,Gafera	0.000109414	0.00031323	0.349307
SOA,Bonga;Adane,Molale	0.000119124	0.00033134	0.359521
Bonga,Arabo;Gesses,Kido	8.87397e-05	0.00024512	0.362026
Kabashi,SOA;Kefis,Arabo	0.0001012	0.000277038	0.365294
Kabashi,Hammari;SOA,Gafera	9.87779e-05	0.000265491	0.372057
Doyogena,Gafera;Gesses,Kido	7.72202e-05	0.000195854	0.394273
SOA,Molale;ShubiGemo,Kido	0.000145789	0.00036572	0.398636
Doyogena,Kefis;ShubiGemo,Kido	9.55303e-05	0.000237393	0.402414
Kabashi,Molale;Loya,Gesses	9.75447e-05	0.000238585	0.408846
Kabashi,SOA;Kefis,Kido	0.000158524	0.00038584	0.410855
Kabashi,Hammari;SOA,Loya	0.000128664	0.000306854	0.4193
Adane,Molale;ShubiGemo,Loya	6.14515e-05	0.000143695	0.427651
Kabashi,Hammari;Doyogena,Loya	6.9749e-05	0.000162333	0.429667
Kabashi,Gafera;Bonga,Gesses	0.000126566	0.000282189	0.448514
Bonga,Gesses;Hammari,Gafera	0.000129239	0.000283465	0.455924
Molale,Gafera;Gesses,Kido	0.000109425	0.000234779	0.466076
SOA,Hammari;Bonga,Loya	0.000187911	0.000387846	0.484501
SOA,ShubiGemo;Gesses,Kido	0.000158757	0.000323983	0.490017
Kabashi,Hammari;Molale,Kido	9.55598e-05	0.000191976	0.497769
SOA,Gafera;Doyogena,Kido	0.000188564	0.000377839	0.49906
SOA,Adane;Doyogena,Gafera	0.000168272	0.000336042	0.500748
Adane,Molale;Gesses,Kido	6.38372e-05	0.000126165	0.505982
Kabashi,SOA;Bonga,Gafera	0.0001966	0.000386009	0.509316
Kabashi,Adane;Loya,Kido	0.000130293	0.000255692	0.50957
Kabashi,Kefis;Loya,Gafera	0.000114093	0.000222193	0.513488
Kabashi,Arabo;Bonga,Loya	0.000110104	0.000213428	0.515883
ShubiGemo,Gafera;Gesses,Kido	0.000108407	0.00020964	0.517111
SOA,Hammari;Loya,Kido	0.000196041	0.000376687	0.520435
SOA,Kido;Loya,Gafera	0.000225156	0.000417017	0.53992
SOA,Molale;Gesses,Kido	0.00015774	0.000289256	0.54533
SOA,Doyogena;ShubiGemo,Bonga	0.000230486	0.00041263	0.558578
ShubiGemo,Loya;Molale,Arabo	9.93698e-05	0.000172028	0.577638
SOA,Doyogena;Gesses,Kido	0.000189945	0.000327087	0.580715
Adane,Gesses;Molale,Arabo	0.000174009	0.000289828	0.600387
SOA,Gesses;Kefis,Arabo	0.000180618	0.000298635	0.604811
SOA,Hammari;Adane,Bonga	0.000259604	0.00042887	0.60532
Bonga,Loya;Gesses,Kido	0.000140112	0.000231229	0.605947
Kabashi,Kefis;Bonga,Loya	0.000124646	0.000205618	0.606201
Loya,Gesses;Molale,Hammari	0.000158986	0.00026006	0.611344
Doyogena,Gesses;Molale,Arabo	0.00012826	0.000208292	0.615768
Doyogena,Loya;Bonga,Arabo	0.000138805	0.000223092	0.622189
Kabashi,Bonga;Gesses,Kido	0.00016946	0.00027169	0.623727
Kabashi,SOA;Doyogena,Kefis	0.000204083	0.000324941	0.62806
Kabashi,Kefis;Gesses,Kido	0.000122599	0.000192853	0.635714
Kabashi,Hammari;Molale,Gesses	0.000128151	0.00020023	0.640019
SOA,Kefis;Bonga,Gesses	0.000214724	0.000335324	0.640348
Doyogena,Loya;Bonga,Kefis	0.000142907	0.00022232	0.6428
SOA,Hammari;Bonga,Kefis	0.000273449	0.00042135	0.648981
SOA,Arabo;Bonga,Kido	0.000224925	0.000345325	0.651344
Kabashi,Adane;Bonga,Loya	0.000161022	0.000244744	0.657921
Kabashi,Kefis;Molale,Gafera	0.000150568	0.000222593	0.676429
Loya,Gesses;Kefis,Arabo	0.000113282	0.000164755	0.687579
Kabashi,Hammari;SOA,Adane	0.000212183	0.000307415	0.690217
Bonga,Kido;Arabo,Hammari	0.000159027	0.000228671	0.695441
Kabashi,Hammari;Adane,Kido	0.000140421	0.00020141	0.697188
Kabashi,Hammari;Loya,Molale	0.00012838	0.000183765	0.698608
Adane,Hammari;Bonga,Gesses	0.000146653	0.000204964	0.71551
Kabashi,Molale;Bonga,Gesses	0.0001579	0.000220587	0.715818
Loya,Molale;Kefis,Hammari	0.000164855	0.000224828	0.733248
Kabashi,Hammari;Adane,Bonga	0.000175684	0.000233602	0.752067
SOA,Gafera;Gesses,Kido	0.000267165	0.000346133	0.771854
Kabashi,Hammari;Doyogena,Adane	0.000153268	0.00019572	0.783098
Adane,Gafera;Gesses,Kido	0.000173262	0.000221174	0.783373
Bonga,Gesses;Kefis,Arabo	9.87397e-05	0.000121952	0.809659
Loya,Molale;Gesses,Kido	0.000194906	0.000240201	0.811427
SOA,Bonga;ShubiGemo,Gafera	0.000283731	0.000345429	0.821388
Kabashi,Hammari;Adane,Gesses	0.000173012	0.000209663	0.82519
Doyogena,Gesses;Kefis,Arabo	0.00010918	0.000131753	0.828674
Kabashi,Molale;Doyogena,ShubiGemo	0.000145022	0.00017302	0.83818
Kabashi,SOA;Gesses,Arabo	0.000289414	0.000344592	0.839875
Kabashi,Hammari;SOA,Molale	0.000257044	0.000305026	0.842694
SOA,Molale;Bonga,Arabo	0.000402242	0.000475518	0.845902
ShubiGemo,Hammari;Gafera,Kido	0.00019394	0.000220666	0.878885
Doyogena,Loya;Arabo,Hammari	0.000191869	0.000218248	0.879133
Kabashi,Adane;Kefis,Gafera	0.000272439	0.000309374	0.880615
Doyogena,Hammari;ShubiGemo,Bonga	0.000238087	0.000270246	0.881001
SOA,Hammari;Arabo,Kido	0.000366852	0.000415214	0.883527
Kabashi,Bonga;Kefis,Arabo	0.000183078	0.000203892	0.897919
SOA,Arabo;Bonga,Gesses	0.000313464	0.00034721	0.902808
SOA,Hammari;Adane,Arabo	0.000276704	0.000305444	0.905906
Kabashi,SOA;Doyogena,Arabo	0.000305283	0.000331737	0.920254
Adane,Molale;ShubiGemo,Bonga	0.000162118	0.000171219	0.946844
Doyogena,Loya;Kefis,Hammari	0.000187767	0.000198186	0.94743
Kabashi,Hammari;ShubiGemo,Molale	0.000157658	0.000164043	0.961077
Doyogena,Loya;Gafera,Kido	0.000182415	0.000189539	0.962415
Kabashi,Doyogena;Kefis,Arabo	0.000172638	0.000178606	0.966584
Adane,Arabo;ShubiGemo,Loya	0.000160821	0.000166101	0.968215
ShubiGemo,Loya;Hammari,Gafera	0.000247335	0.000253753	0.974708
Kabashi,Loya;Kefis,Arabo	0.000168536	0.000172547	0.976755
SOA,Arabo;Loya,Molale	0.00043739	0.0004472	0.978064
Kabashi,SOA;Doyogena,Loya	0.000334708	0.000333912	1.00239
Kefis,Arabo;Gesses,Kido	0.000135601	0.000134776	1.00612
Doyogena,Bonga;Loya,Molale	0.000226209	0.000224524	1.0075
SOA,Gesses;Bonga,Kido	0.000396375	0.000393385	1.0076
Bonga,Gesses;Arabo,Kido	0.000260189	0.000256098	1.01598
Kabashi,Hammari;Arabo,Gafera	0.000170351	0.00016694	1.02043
SOA,Hammari;Adane,Loya	0.000447515	0.000430996	1.03833
SOA,Hammari;Doyogena,Gesses	0.000310411	0.000293785	1.05659
Adane,Arabo;ShubiGemo,Bonga	0.00021174	0.000199958	1.05892
SOA,Arabo;Bonga,Gafera	0.000422877	0.000398246	1.06185
Adane,Gafera;Bonga,Gesses	0.000275892	0.000258922	1.06554
SOA,Hammari;Bonga,Kido	0.000383953	0.000357553	1.07383
Kabashi,SOA;Gesses,Kido	0.000346738	0.000321882	1.07722
ShubiGemo,Bonga;Kefis,Arabo	0.000163297	0.000151173	1.0802
Kabashi,Kefis;Bonga,Gafera	0.000238739	0.000215419	1.10826
Kabashi,SOA;Doyogena,Kido	0.000362607	0.00032608	1.11202
Kabashi,Hammari;SOA,Kido	0.000352604	0.000314039	1.1228
SOA,Kido;Kefis,Arabo	0.000316219	0.000277441	1.13977
SOA,Molale;Loya,Gesses	0.000416385	0.000364007	1.14389
Kabashi,Hammari;Doyogena,Molale	0.000198129	0.000172784	1.14669
Adane,Gesses;Molale,Kefis	0.000394918	0.000333916	1.18269
Doyogena,Kido;Hammari,Gafera	0.000257482	0.000213669	1.20506
Kabashi,Loya;Gesses,Kido	0.000309573	0.000254454	1.21661
Kabashi,Hammari;Loya,Kido	0.00022394	0.000182977	1.22387
Kabashi,Hammari;SOA,Bonga	0.000387867	0.000315759	1.22836
ShubiGemo,Loya;Kefis,Arabo	0.000148754	0.000120413	1.23537
Kabashi,Gafera;ShubiGemo,Loya	0.000276613	0.00022373	1.23637
Bonga,Molale;Gesses,Kido	0.000335018	0.000266933	1.25506
Loya,Gafera;Arabo,Kido	0.000359497	0.000284381	1.26414
Loya,Gafera;Gesses,Kido	0.00030433	0.000238943	1.27365
Doyogena,Loya;Bonga,Hammari	0.000330674	0.000258538	1.27902
ShubiGemo,Molale;Kefis,Gafera	0.000298086	0.000232902	1.27988
SOA,Hammari;ShubiGemo,Arabo	0.000485673	0.000374626	1.29642
Kabashi,Hammari;SOA,Gesses	0.000385195	0.000295598	1.3031
SOA,Hammari;ShubiGemo,Bonga	0.000468573	0.000352303	1.33003
Kabashi,Bonga;ShubiGemo,Gafera	0.00030024	0.000225278	1.33275
SOA,Hammari;Kefis,Gesses	0.000489833	0.000366111	1.33794
SOA,Gesses;Adane,Molale	0.00042635	0.000317455	1.34302
SOA,Molale;Bonga,Loya	0.000507471	0.000377029	1.34597
Kabashi,Arabo;Gesses,Kido	0.0002582	0.00019162	1.34746
Kabashi,Hammari;Loya,Gesses	0.000256531	0.000189514	1.35362
Adane,Gafera;Molale,Hammari	0.000332537	0.00024373	1.36437
Adane,Hammari;Arabo,Gafera	0.000400638	0.000288986	1.38636
Kabashi,Hammari;Kefis,Kido	0.000269028	0.00019312	1.39307
SOA,Adane;Kefis,Arabo	0.000401526	0.0002876	1.39613
Kabashi,Hammari;ShubiGemo,Kido	0.000253218	0.000180558	1.40242
Kabashi,Gesses;Kefis,Arabo	0.000281818	0.000200441	1.40599
Kabashi,Adane;Bonga,Kido	0.000291315	0.000202298	1.44003
SOA,Kido;Adane,Molale	0.000490187	0.000337219	1.45362
SOA,Gafera;Kefis,Arabo	0.000462616	0.000317917	1.45515
SOA,Hammari;Molale,Gafera	0.000474773	0.000323171	1.46911
Bonga,Kido;Kefis,Gesses	0.00040579	0.000275169	1.4747
Bonga,Gesses;Kefis,Kido	0.000358929	0.000241361	1.4871
SOA,Arabo;Bonga,Loya	0.000557218	0.000373831	1.49056
SOA,Kido;Bonga,Gesses	0.000573653	0.000381949	1.50191
SOA,Hammari;Loya,Gesses	0.000575371	0.000377134	1.52564
SOA,Molale;Loya,Kido	0.000574125	0.000373321	1.53788
Doyogena,Kido;Adane,Arabo	0.000279241	0.000179559	1.55515
Gesses,Kido;Arabo,Gafera	0.000355703	0.000228383	1.55749
SOA,Molale;Arabo,Kido	0.000679353	0.000435572	1.55968
SOA,Hammari;Adane,Kido	0.000643556	0.000411065	1.56558
Kabashi,Adane;Doyogena,ShubiGemo	0.000280944	0.000178246	1.57616
Loya,Kido;Kefis,Arabo	0.000248883	0.000154889	1.60684
Doyogena,Kido;ShubiGemo,Loya	0.000294486	0.000181436	1.62308
Kabashi,Hammari;Kefis,Gesses	0.000301619	0.00018533	1.62747
Bonga,Kido;Kefis,Arabo	0.000234341	0.000143683	1.63095
SOA,Kefis;Bonga,Loya	0.000571761	0.000349118	1.63773
Kabashi,SOA;Loya,Gafera	0.000643715	0.000392998	1.63796
Doyogena,Molale;Kefis,Hammari	0.000352622	0.00021459	1.64324
ShubiGemo,Kefis;Gesses,Gafera	0.00034436	0.000207099	1.66278
Bonga,Gafera;Gesses,Kido	0.000444443	0.00026715	1.66365
ShubiGemo,Gesses;Kefis,Arabo	0.000262036	0.000157117	1.66778
SOA,Adane;Bonga,Loya	0.000608137	0.00036425	1.66956
Kabashi,Hammari;ShubiGemo,Gesses	0.000285809	0.000168213	1.69909
Kabashi,Hammari;Gafera,Kido	0.000253826	0.000149269	1.70046
SOA,Adane;Bonga,Gesses	0.000616629	0.000358245	1.72125
Loya,Gafera;Kefis,Gesses	0.000450447	0.000260104	1.73179
Doyogena,Kido;Kefis,Arabo	0.000244781	0.000140936	1.73682
Kabashi,Hammari;ShubiGemo,Bonga	0.000288482	0.000164177	1.75714
Kefis,Arabo;Gesses,Gafera	0.000281999	0.000160063	1.7618
Kabashi,SOA;Arabo,Gafera	0.000673141	0.000373902	1.80031
Loya,Hammari;Gesses,Gafera	0.000468322	0.00025745	1.81908
Doyogena,Gesses;Adane,Molale	0.000333423	0.000182834	1.82363
SOA,Hammari;Adane,Kefis	0.000533052	0.000287568	1.85366
Kabashi,Hammari;Doyogena,Kido	0.000293689	0.00015809	1.85773
Doyogena,Adane;Kefis,Arabo	0.000330089	0.000176788	1.86715
SOA,Adane;Doyogena,Kefis	0.000670174	0.000356809	1.87824
SOA,ShubiGemo;Gafera,Kido	0.000675702	0.000356059	1.89772
Adane,Molale;Bonga,Gesses	0.000307227	0.000160577	1.91326
Loya,Kido;Arabo,Hammari	0.000528334	0.000273685	1.93044
Kabashi,SOA;ShubiGemo,Molale	0.000649548	0.000334864	1.93973
Bonga,Kido;Kefis,Hammari	0.000393368	0.000196709	1.99975
Adane,Gafera;Bonga,Kido	0.000449154	0.000223865	2.00636
SOA,Kefis;Molale,Kido	0.000732053	0.000360414	2.03114
SOA,Hammari;ShubiGemo,Kefis	0.000742021	0.00036273	2.04566
Kabashi,SOA;Bonga,Molale	0.000829639	0.000402733	2.06002
Kabashi,Kido;Kefis,Arabo	0.000417419	0.000201488	2.07168
Kabashi,Gesses;Loya,Gafera	0.00056454	0.000267451	2.11082
SOA,Hammari;Bonga,Gesses	0.000763282	0.000360936	2.11473
Kabashi,Arabo;Doyogena,Gafera	0.000387254	0.000182591	2.12088
Kabashi,Hammari;Doyogena,Bonga	0.000328952	0.000154992	2.12239
Kabashi,ShubiGemo;Gesses,Gafera	0.00044561	0.000208673	2.13545
Doyogena,Arabo;ShubiGemo,Kido	0.000493167	0.000230362	2.14084
Kefis,Gafera;Gesses,Kido	0.000491304	0.000229391	2.14177
Bonga,Gesses;Arabo,Gafera	0.000579057	0.000269086	2.15194
Kabashi,SOA;Kefis,Gafera	0.000774341	0.000357035	2.16881
Kabashi,Hammari;Arabo,Kido	0.000424177	0.000195514	2.16954
SOA,Arabo;Bonga,Molale	0.000994608	0.000458137	2.17099
Doyogena,Kido;Adane,Molale	0.00039726	0.000182434	2.17756
Doyogena,Gesses;Adane,Kefis	0.000352502	0.000161243	2.18616
Kabashi,ShubiGemo;Gesses,Kido	0.000505496	0.000230651	2.1916
SOA,Hammari;ShubiGemo,Loya	0.000656484	0.000298398	2.20003
ShubiGemo,Gafera;Arabo,Hammari	0.00044619	0.000201725	2.21188
Doyogena,Gafera;Gesses,Hammari	0.000447809	0.000201828	2.21877
Kabashi,Adane;Gesses,Kido	0.000440641	0.000198052	2.22487
Doyogena,Loya;Adane,Bonga	0.000575123	0.000258418	2.22556
Kabashi,Hammari;Doyogena,Gesses	0.00032628	0.000146105	2.23319
SOA,Gafera;Bonga,Gesses	0.000892521	0.000397895	2.24311
Kabashi,Adane;ShubiGemo,Kefis	0.000593312	0.00026085	2.27454
Kabashi,Gafera;Doyogena,Kido	0.000551171	0.000241409	2.28314
SOA,Hammari;ShubiGemo,Kido	0.000852525	0.00036718	2.32182
Bonga,Gesses;Arabo,Hammari	0.000449818	0.000193247	2.32769
Kabashi,Arabo;Loya,Gafera	0.000509374	0.000218813	2.32789
Adane,Hammari;Loya,Gesses	0.000566879	0.000242127	2.34125
SOA,Adane;Bonga,Kido	0.000710531	0.000302298	2.35043
Doyogena,Kefis;ShubiGemo,Gesses	0.000509614	0.000215452	2.36532
Adane,Molale;Bonga,Kido	0.000371064	0.000154325	2.40443
Adane,Molale;Loya,Gesses	0.000407893	0.000168289	2.42377
Kabashi,SOA;Doyogena,Adane	0.000865742	0.000354368	2.44306
SOA,Kefis;Molale,Gafera	0.000783607	0.000320513	2.44485
Kabashi,SOA;Doyogena,Bonga	0.000781823	0.000318365	2.45574
Molale,Kido;Kefis,Hammari	0.000612362	0.000248768	2.46158
Bonga,Gafera;Kefis,Arabo	0.000380738	0.000153821	2.4752
Kabashi,Molale;Loya,Kido	0.000602023	0.000240642	2.50174
Bonga,Gesses;Kefis,Gafera	0.000677797	0.000268789	2.52167
SOA,Loya;Doyogena,ShubiGemo	0.000785064	0.000309946	2.53291
SOA,Kefis;Molale,Gesses	0.000956192	0.000375389	2.5472
Loya,Gafera;Kefis,Arabo	0.00039528	0.000153328	2.578
Kabashi,Molale;Gesses,Kido	0.000504479	0.000195516	2.58024
Doyogena,Gesses;Adane,Arabo	0.000461682	0.000176965	2.60889
Kabashi,Doyogena;Gesses,Kido	0.000536683	0.000205142	2.61615
SOA,Hammari;Gafera,Kido	0.000869642	0.000329397	2.6401
Doyogena,Gesses;Arabo,Gafera	0.000621983	0.000235485	2.64129
SOA,Hammari;Adane,Gesses	0.00102289	0.000386732	2.64494
SOA,Molale;Bonga,Gesses	0.000923855	0.000349023	2.64697
Kabashi,Adane;Kefis,Arabo	0.000502727	0.000189776	2.64905
Kabashi,SOA;Adane,Molale	0.00074572	0.00027918	2.67111
Adane,Molale;Loya,Kido	0.00047173	0.00017489	2.6973
Kabashi,Gafera;Kefis,Arabo	0.000563816	0.000208757	2.70083
SOA,Adane;ShubiGemo,Gafera	0.000849242	0.000310475	2.7353
Adane,ShubiGemo;Molale,Arabo	0.000734779	0.000267925	2.74248
Kabashi,Molale;Arabo,Kido	0.000736677	0.00026809	2.74788
Kabashi,Gafera;Bonga,Kido	0.000740469	0.000266357	2.77999
Adane,Bonga;Molale,Arabo	0.000784401	0.000279628	2.80516
Kabashi,Arabo;Bonga,Gafera	0.000619477	0.00022047	2.8098
Adane,Molale;ShubiGemo,Gesses	0.000469345	0.000165715	2.83224
Bonga,Kido;Gesses,Gafera	0.00076331	0.000269211	2.83536
SOA,Gafera;ShubiGemo,Loya	0.000903819	0.000316455	2.85607
Adane,Loya;Molale,Arabo	0.000834149	0.000290909	2.86738
Kabashi,SOA;Doyogena,Gafera	0.000978423	0.000339186	2.88462
Doyogena,Bonga;Arabo,Hammari	0.000561176	0.000191766	2.92636
SOA,Gafera;Bonga,Kido	0.00115969	0.00039487	2.93688
Kabashi,SOA;Gesses,Gafera	0.000962555	0.000327219	2.94162
Kefis,Arabo;Hammari,Kido	0.000572567	0.000193714	2.95573
Gesses,Kido;Hammari,Gafera	0.000646494	0.000218681	2.95634
Kabashi,Molale;Bonga,Kido	0.000662379	0.000223832	2.95927
SOA,Adane;Doyogena,Arabo	0.0010717	0.000361436	2.96512
Doyogena,Gesses;ShubiGemo,Loya	0.000490409	0.00016428	2.9852
Kabashi,Adane;Doyogena,Kefis	0.000874256	0.000292618	2.98771
Bonga,Gesses;Kefis,Hammari	0.000548558	0.000183522	2.98906
ShubiGemo,Arabo;Gesses,Gafera	0.000626358	0.000209128	2.9951
ShubiGemo,Kido;Kefis,Arabo	0.000397637	0.00013255	2.99991
Loya,Gafera;Kefis,Kido	0.000754777	0.000246139	3.06646
Kabashi,Gafera;Gesses,Kido	0.000613903	0.00019865	3.09038
Doyogena,Gesses;Kefis,Gafera	0.000731163	0.000235903	3.09943
Loya,Gesses;Arabo,Hammari	0.000819125	0.00026335	3.11041
Kabashi,SOA;Loya,Molale	0.00127675	0.000408695	3.12398
Loya,Gafera;Hammari,Kido	0.000898757	0.000285713	3.14567
Doyogena,Kido;Molale,Hammari	0.000602185	0.000190289	3.16459
Doyogena,Bonga;Kefis,Hammari	0.000571616	0.000178769	3.19752
Adane,Arabo;Loya,Hammari	0.000800865	0.00024785	3.23124
Adane,Arabo;Bonga,Hammari	0.000749947	0.000230927	3.24755
Molale,Gesses;Kefis,Hammari	0.000767552	0.000235995	3.25241
Loya,Kido;Kefis,Hammari	0.000777217	0.000238595	3.25747
ShubiGemo,Kido;Molale,Hammari	0.000706736	0.000216886	3.25855
Doyogena,Gesses;Molale,Gafera	0.000750243	0.00023015	3.25979
Kabashi,Kido;Loya,Gafera	0.000868871	0.000266306	3.26268
Adane,Bonga;Molale,Kefis	0.00110405	0.000336751	3.27853
Bonga,Kido;Hammari,Gafera	0.000775733	0.000235334	3.29631
Kabashi,SOA;Doyogena,ShubiGemo	0.000961914	0.000290306	3.31344
SOA,Hammari;ShubiGemo,Gesses	0.00123185	0.000371082	3.31963
SOA,Hammari;Molale,Arabo	0.000977563	0.000294371	3.32085
Adane,Molale;ShubiGemo,Kido	0.000533182	0.000157575	3.38366
ShubiGemo,Kefis;Bonga,Kido	0.000680569	0.000199766	3.40683
Kabashi,Doyogena;Gafera,Kido	0.000881897	0.000257537	3.42435
Doyogena,Gafera;Gesses,Arabo	0.0007952	0.000231475	3.43536
Doyogena,Arabo;ShubiGemo,Gesses	0.00077165	0.000222942	3.46121
Doyogena,Adane;ShubiGemo,Kido	0.000767034	0.000220572	3.47748
Bonga,Kido;Arabo,Gafera	0.00093476	0.000267469	3.49483
SOA,Hammari;Molale,Kido	0.00134442	0.000381998	3.51943
Kabashi,Loya;Gafera,Kido	0.00106431	0.000301445	3.5307
Doyogena,Gafera;Kefis,Arabo	0.000391179	0.00010999	3.55648
Doyogena,Arabo;Molale,Hammari	0.000914686	0.000256	3.573
SOA,Adane;ShubiGemo,Kefis	0.00135114	0.000377217	3.58188
SOA,Doyogena;Bonga,Loya	0.00138327	0.000385106	3.59192
Doyogena,Bonga;Molale,Kefis	0.000728211	0.000202584	3.59461
Kabashi,Arabo;ShubiGemo,Molale	0.000757972	0.0002085	3.63536
Loya,Gesses;Hammari,Gafera	0.00106275	0.000292107	3.63822
Doyogena,Bonga;Loya,Kefis	0.00095442	0.000261746	3.64636
Kabashi,Doyogena;Bonga,Loya	0.000936158	0.000254241	3.68216
Kabashi,Loya;Adane,Molale	0.000764177	0.000207454	3.68359
SOA,Adane;Loya,Gafera	0.00133903	0.00036347	3.68401
Doyogena,Loya;Adane,Hammari	0.000905798	0.00024494	3.69803
Kefis,Arabo;Hammari,Gafera	0.000718965	0.000193802	3.70979
Adane,Loya;Molale,Kefis	0.00116834	0.000314494	3.71498
Doyogena,Kido;Arabo,Hammari	0.000720203	0.000193525	3.72151
SOA,Doyogena;Gafera,Kido	0.00149771	0.000396893	3.77359
Kabashi,Kefis;Gesses,Gafera	0.00078997	0.000206279	3.82962
Doyogena,ShubiGemo;Adane,Arabo	0.000553107	0.0001439	3.84369
Doyogena,Bonga;Molale,Arabo	0.000738651	0.00019136	3.86002
Doyogena,Bonga;Loya,Arabo	0.00096486	0.000249587	3.86583
Kabashi,Bonga;Adane,Molale	0.000864843	0.000222871	3.88046
Doyogena,Bonga;Molale,Gafera	0.000781577	0.000200906	3.89026
SOA,Hammari;Molale,Kefis	0.00123391	0.000316839	3.89444
SOA,Adane;Gesses,Gafera	0.00133054	0.000339777	3.91592
SOA,Molale;Bonga,Kido	0.0010816	0.000274389	3.94183
Kabashi,Adane;ShubiGemo,Gafera	0.000865752	0.000218122	3.96912
ShubiGemo,Arabo;Bonga,Kido	0.00091491	0.00023025	3.97355
ShubiGemo,Arabo;Molale,Hammari	0.00101924	0.000255089	3.99561
Doyogena,Bonga;Adane,Gafera	0.000807773	0.000200953	4.01972
Adane,ShubiGemo;Molale,Kefis	0.00121772	0.000302364	4.02735
Kabashi,Doyogena;Adane,Molale	0.000838647	0.00020765	4.03875
Loya,Gesses;Kefis,Hammari	0.000932407	0.000230812	4.03969
Kabashi,ShubiGemo;Adane,Molale	0.000702725	0.000173018	4.06157
Doyogena,Kido;Arabo,Gafera	0.000977686	0.0002391	4.08902
SOA,Gafera;ShubiGemo,Bonga	0.00164942	0.000400926	4.11402
Doyogena,Bonga;Loya,Gafera	0.00100779	0.000242017	4.16411
Doyogena,Loya;Molale,Arabo	0.000788399	0.000187985	4.19394
SOA,Gafera;Loya,Gesses	0.00163812	0.000390291	4.19717
SOA,Adane;Loya,Kefis	0.00184093	0.000437276	4.21
Doyogena,Loya;Gesses,Arabo	0.000850366	0.000201537	4.2194
ShubiGemo,Gafera;Kefis,Arabo	0.000544035	0.000128613	4.23
Doyogena,ShubiGemo;Molale,Arabo	0.00068903	0.00016263	4.2368
Doyogena,Kido;Molale,Gafera	0.000859667	0.000202543	4.24436
Doyogena,Loya;Adane,Arabo	0.000713929	0.000167949	4.25087
Doyogena,Adane;ShubiGemo,Gesses	0.000863075	0.000201696	4.2791
Kabashi,Molale;SOA,Kefis	0.00178416	0.000416012	4.28871
SOA,Loya;Gafera,Kido	0.00168013	0.000391524	4.29125
Doyogena,Bonga;Adane,Arabo	0.000764847	0.000174682	4.37851
Doyogena,Loya;Adane,Kefis	0.00071803	0.000162711	4.41291
ShubiGemo,Hammari;Bonga,Gafera	0.000879997	0.000198548	4.43216
SOA,Hammari;Molale,Gesses	0.00172374	0.000388563	4.43621
Adane,Arabo;ShubiGemo,Hammari	0.000961687	0.00021654	4.44116
Doyogena,Loya;Gesses,Hammari	0.00104224	0.000232908	4.47488
SOA,Gafera;Loya,Kido	0.00190528	0.000425142	4.48153
ShubiGemo,Gesses;Bonga,Kido	0.00108636	0.000241886	4.49121
Kabashi,Arabo;Doyogena,ShubiGemo	0.000834052	0.000184062	4.53136
Doyogena,Bonga;Adane,Kefis	0.000754407	0.000164086	4.59763
Doyogena,ShubiGemo;Bonga,Kido	0.000694928	0.00015101	4.60188
SOA,Adane;Bonga,Gafera	0.00194717	0.00042188	4.61545
Kabashi,Doyogena;ShubiGemo,Loya	0.000986553	0.000213125	4.62898
Doyogena,ShubiGemo;Gesses,Gafera	0.000790824	0.000169159	4.67503
SOA,Adane;ShubiGemo,Arabo	0.00175267	0.000372756	4.70193
Kefis,Hammari;Gafera,Kido	0.000921196	0.000194694	4.73151
ShubiGemo,Loya;Arabo,Hammari	0.00098545	0.000207643	4.74589
ShubiGemo,Hammari;Bonga,Kido	0.00107394	0.000225896	4.75413
Doyogena,Loya;Molale,Kefis	0.000792501	0.000166287	4.76587
Doyogena,Gesses;Molale,Hammari	0.00113925	0.000238756	4.77162
Adane,Arabo;Gesses,Hammari	0.00105311	0.000220277	4.78085
Doyogena,Loya;Molale,Hammari	0.000980268	0.000203424	4.81885
Loya,Gesses;Molale,Gafera	0.00122173	0.000251847	4.8511
Adane,Gesses;ShubiGemo,Gafera	0.00117575	0.00024158	4.86693
Adane,Kefis;Bonga,Hammari	0.00108817	0.000222992	4.87988
Kabashi,Adane;ShubiGemo,Arabo	0.00109604	0.000224473	4.88272
ShubiGemo,Gafera;Kefis,Hammari	0.000990225	0.000202673	4.88583
Arabo,Hammari;Gafera,Kido	0.00106759	0.000216076	4.94083
Doyogena,Kefis;Gesses,Gafera	0.00113518	0.000228747	4.96262
Doyogena,Kido;Adane,Hammari	0.000999445	0.000200551	4.9835
ShubiGemo,Loya;Hammari,Kido	0.00125176	0.000250673	4.9936
Kabashi,SOA;Doyogena,Molale	0.00161146	0.000321877	5.00645
Doyogena,Kido;Kefis,Hammari	0.000964984	0.000192481	5.01339
ShubiGemo,Bonga;Hammari,Gafera	0.00118084	0.000233994	5.04647
ShubiGemo,Kefis;Bonga,Gesses	0.00106347	0.000210257	5.05793
Kabashi,Adane;Doyogena,Arabo	0.00137698	0.000272217	5.05841
Kabashi,Gafera;Loya,Gesses	0.00131928	0.000260771	5.05916
Doyogena,ShubiGemo;Adane,Kefis	0.000705964	0.000139438	5.06293
ShubiGemo,Gesses;Hammari,Gafera	0.00131008	0.000254832	5.14096
Bonga,Kido;Kefis,Gafera	0.0011691	0.000226752	5.15586
Doyogena,ShubiGemo;Bonga,Gesses	0.000726115	0.000139884	5.19082
Doyogena,Gesses;Adane,Gafera	0.00108367	0.000208729	5.19174
ShubiGemo,Loya;Gafera,Kido	0.00100443	0.000192442	5.21937
SOA,Molale;Doyogena,Gafera	0.00179692	0.000343864	5.22566
Adane,Kido;ShubiGemo,Gafera	0.00128416	0.000244495	5.2523
Molale,Gafera;Arabo,Hammari	0.0010465	0.00019897	5.2596
Adane,Hammari;ShubiGemo,Loya	0.00114627	0.000213872	5.35961
ShubiGemo,Gesses;Molale,Hammari	0.00124381	0.000230474	5.39673
ShubiGemo,Loya;Molale,Hammari	0.00108482	0.000200122	5.42079
Adane,Kefis;Loya,Hammari	0.00112455	0.000207219	5.42687
SOA,Kido;ShubiGemo,Loya	0.00190824	0.000350931	5.43766
Kabashi,Kido;ShubiGemo,Loya	0.00128104	0.000235574	5.43796
SOA,Adane;Loya,Arabo	0.00224246	0.000412037	5.44237
SOA,Kefis;Doyogena,Adane	0.0019797	0.000362633	5.45924
Doyogena,ShubiGemo;Molale,Kefis	0.000841886	0.000151369	5.5618
Doyogena,Molale;ShubiGemo,Kido	0.00130022	0.000232787	5.58542
SOA,Gafera;Adane,Molale	0.00172157	0.000307742	5.5942
SOA,Kido;ShubiGemo,Gafera	0.0021334	0.000381267	5.59556
Doyogena,Kido;Kefis,Gafera	0.00122247	0.000218391	5.5976
Doyogena,Gafera;ShubiGemo,Bonga	0.00141893	0.000253133	5.60548
ShubiGemo,Bonga;Loya,Kefis	0.00171449	0.000303957	5.64056
SOA,Bonga;Doyogena,Gesses	0.00211218	0.000374361	5.6421
Adane,Hammari;ShubiGemo,Kido	0.00123992	0.000219636	5.64534
SOA,Adane;Bonga,Kefis	0.00244907	0.00043326	5.65265
ShubiGemo,Bonga;Loya,Molale	0.00182816	0.000322623	5.66656
Adane,Arabo;Gafera,Kido	0.00103868	0.000182867	5.67999
Adane,Molale;Hammari,Kido	0.00119105	0.000209277	5.69123
SOA,Doyogena;ShubiGemo,Loya	0.00161376	0.000282112	5.72027
SOA,Molale;Kefis,Gesses	0.00233957	0.000408933	5.72115
Kabashi,Arabo;Gesses,Gafera	0.00107197	0.000187183	5.72684
ShubiGemo,Arabo;Bonga,Gesses	0.00116221	0.000202875	5.72867
Kabashi,Bonga;SOA,Arabo	0.0027087	0.000472256	5.73566
Doyogena,Arabo;Gesses,Gafera	0.00141718	0.000245291	5.77756
Doyogena,Bonga;Loya,Hammari	0.00152604	0.00026338	5.79404
Kabashi,Adane;Doyogena,Gafera	0.0011467	0.000196567	5.83362
Kabashi,Kefis;Doyogena,ShubiGemo	0.000986908	0.000168682	5.8507
Doyogena,Molale;ShubiGemo,Gesses	0.00133242	0.000227357	5.86047
SOA,Adane;Gesses,Arabo	0.00223397	0.000380358	5.87332
SOA,Bonga;Doyogena,Kido	0.0019349	0.000329359	5.87476
Doyogena,Gesses;Arabo,Hammari	0.00101099	0.000172046	5.8763
SOA,Bonga;Loya,Kido	0.00253054	0.000429071	5.89772
ShubiGemo,Molale;Kefis,Hammari	0.00129906	0.000220192	5.89966
SOA,Molale;Kefis,Kido	0.00249731	0.000420936	5.93276
Kabashi,Gafera;ShubiGemo,Bonga	0.00146933	0.000247005	5.94858
ShubiGemo,Kefis;Bonga,Gafera	0.00140783	0.000235543	5.97694
Loya,Kido;Molale,Gafera	0.00133116	0.00022247	5.98354
Loya,Kefis;Gesses,Gafera	0.00154471	0.000257807	5.99173
Loya,Kido;Hammari,Gafera	0.00170924	0.0002852	5.99314
SOA,Gesses;ShubiGemo,Gafera	0.00202499	0.000336366	6.0202
ShubiGemo,Loya;Kefis,Hammari	0.0011342	0.000187758	6.04078
Kabashi,Gesses;Adane,Molale	0.00117207	0.000193181	6.0672
SOA,Molale;Kefis,Arabo	0.00181795	0.000299607	6.06779
Adane,Kefis;ShubiGemo,Hammari	0.00113662	0.000187208	6.07142
SOA,Molale;Doyogena,Adane	0.00235554	0.000387045	6.08596
SOA,Kefis;Hammari,Kido	0.00243263	0.000399266	6.09277
Doyogena,Gesses;Kefis,Hammari	0.00112017	0.000183452	6.10609
Kabashi,Adane;Loya,Kefis	0.00171031	0.000279585	6.11729
[truncated: 1,004 more rows]
