# Supplementary material for: Genome-Wide Variation, Candidate Regions and Genes Associated With Fat Deposition and Tail Morphology in Ethiopian Indigenous Sheep
Source: Front Genet. 2019 Jan 9;9:699. doi: 10.3389/fgene.2018.00699 (PMC6334744; doi:10.3389/fgene.2018.00699)
Supplement: Supplementary Table 4 — Results of f3 statistics for the study breeds as generated with TreeMix. [file Table_4.xlsx]

## Sheet: INPUT_TreeMix_QC_LD_pruned_0.2_
Breeds (A; B, C)	f3-statistics	Standard Error	Z
Adane;Arabo,Gafera	0.00490024	0.000302133	16.2188
Adane;Arabo,Hammari	0.00717448	0.00033235	21.5871
Adane;Arabo,Kido	0.00593892	0.000302583	19.6274
Adane;Bonga,Arabo	0.00642453	0.000327295	19.6292
Adane;Bonga,Gafera	0.0146122	0.000393419	37.1416
Adane;Bonga,Gesses	0.0219087	0.000439641	49.8331
Adane;Bonga,Hammari	0.010008	0.000338875	29.5329
Adane;Bonga,Kefis	0.00674418	0.000354076	19.0472
Adane;Bonga,Kido	0.0216375	0.000420127	51.5023
Adane;Bonga,Loya	0.0192094	0.000453215	42.3846
Adane;Bonga,Molale	0.00564013	0.000319481	17.654
Adane;Doyogena,Arabo	0.00565968	0.000313697	18.0419
Adane;Doyogena,Bonga	0.0186342	0.000444229	41.9473
Adane;Doyogena,Gafera	0.0138044	0.000343742	40.1593
Adane;Doyogena,Gesses	0.0164428	0.000372099	44.1892
Adane;Doyogena,Hammari	0.00868195	0.000316737	27.4106
Adane;Doyogena,Kefis	0.00598977	0.000331213	18.0843
Adane;Doyogena,Kido	0.0165388	0.000366013	45.1863
Adane;Doyogena,Loya	0.0194094	0.000359541	53.9838
Adane;Doyogena,Molale	0.00561393	0.000310692	18.0691
Adane;Doyogena,ShubiGemo	0.0173058	0.000344686	50.2076
Adane;Gafera,Kido	0.0150614	0.000361417	41.6731
Adane;Gesses,Arabo	0.00612136	0.000307922	19.8796
Adane;Gesses,Gafera	0.0148881	0.000342282	43.4967
Adane;Gesses,Hammari	0.0101546	0.000332738	30.5184
Adane;Gesses,Kido	0.0215945	0.000359042	60.1448
Adane;Hammari,Gafera	0.00757511	0.000285012	26.5782
Adane;Hammari,Kido	0.00968139	0.000337562	28.6804
Adane;Kabashi,Arabo	0.00745823	0.000298059	25.0226
Adane;Kabashi,Bonga	0.00983229	0.000328843	29.8997
Adane;Kabashi,Doyogena	0.00883521	0.000297779	29.6704
Adane;Kabashi,Gafera	0.00768852	0.000301756	25.4792
Adane;Kabashi,Gesses	0.00998161	0.000291017	34.299
Adane;Kabashi,Hammari	0.0196565	0.000351524	55.9181
Adane;Kabashi,Kefis	0.00796096	0.000327875	24.2804
Adane;Kabashi,Kido	0.00954097	0.000335848	28.4086
Adane;Kabashi,Loya	0.00967126	0.000287199	33.6744
Adane;Kabashi,Molale	0.00477529	0.000233568	20.445
Adane;Kabashi,ShubiGemo	0.00855427	0.00028504	30.0108
Adane;Kabashi,SOA	0.0134908	0.000410804	32.8399
Adane;Kefis,Arabo	0.0101828	0.000343431	29.6503
Adane;Kefis,Gafera	0.00483915	0.000292239	16.5589
Adane;Kefis,Gesses	0.00634227	0.000341856	18.5524
Adane;Kefis,Hammari	0.00783235	0.000339159	23.0934
Adane;Kefis,Kido	0.00602423	0.000321561	18.7344
Adane;Loya,Arabo	0.00637361	0.000330088	19.3088
Adane;Loya,Gafera	0.0132585	0.000349754	37.908
Adane;Loya,Gesses	0.0163063	0.000388418	41.9813
Adane;Loya,Hammari	0.00958774	0.000353011	27.1599
Adane;Loya,Kefis	0.0067078	0.000327108	20.5064
Adane;Loya,Kido	0.0161752	0.000342985	47.1603
Adane;Loya,Molale	0.00553946	0.000285044	19.4337
Adane;Molale,Arabo	0.00319178	0.000270246	11.8106
Adane;Molale,Gafera	0.00724258	0.000287535	25.1885
Adane;Molale,Gesses	0.00594735	0.000297315	20.0035
Adane;Molale,Hammari	0.00482015	0.000250808	19.2184
Adane;Molale,Kefis	0.00177535	0.000267918	6.62645
Adane;Molale,Kido	0.00601119	0.000284171	21.1535
Adane;ShubiGemo,Arabo	0.00621279	0.000307467	20.2064
Adane;ShubiGemo,Bonga	0.0151777	0.000388541	39.0634
Adane;ShubiGemo,Gafera	0.0118649	0.000307491	38.5861
Adane;ShubiGemo,Gesses	0.0137124	0.000362909	37.7845
Adane;ShubiGemo,Hammari	0.00844147	0.000320826	26.3117
Adane;ShubiGemo,Kefis	0.00669573	0.000330959	20.2313
Adane;ShubiGemo,Kido	0.0137772	0.000348688	39.5116
Adane;ShubiGemo,Loya	0.0208754	0.000375716	55.5617
Adane;ShubiGemo,Molale	0.00547801	0.000278108	19.6974
Adane;SOA,Arabo	0.00689777	0.000367291	18.7801
Adane;SOA,Bonga	0.00974837	0.000460793	21.1556
Adane;SOA,Doyogena	0.00796947	0.000388198	20.5294
Adane;SOA,Gafera	0.0078012	0.000365301	21.3555
Adane;SOA,Gesses	0.00913174	0.000403358	22.6393
Adane;SOA,Hammari	0.0132786	0.000394491	33.66
Adane;SOA,Kefis	0.0072993	0.00036916	19.7727
Adane;SOA,Kido	0.00903783	0.000398527	22.6781
Adane;SOA,Loya	0.00914023	0.000392264	23.3012
Adane;SOA,Molale	0.005521	0.000325438	16.9648
Adane;SOA,ShubiGemo	0.00865044	0.000332569	26.011
Arabo;Adane,Bonga	0.00550851	0.000291077	18.9246
Arabo;Adane,Gafera	0.0070328	0.000311401	22.5844
Arabo;Adane,Gesses	0.00581168	0.000255966	22.7049
Arabo;Adane,Hammari	0.00475857	0.000246009	19.343
Arabo;Adane,Kefis	0.00175022	0.000195047	8.97328
Arabo;Adane,Kido	0.00599412	0.000261305	22.9392
Arabo;Adane,Loya	0.00555943	0.000293741	18.9263
Arabo;Adane,Molale	0.00874127	0.000319762	27.3368
Arabo;Adane,ShubiGemo	0.00572025	0.000246963	23.1624
Arabo;Bonga,Gafera	0.0152205	0.000384513	39.5838
Arabo;Bonga,Gesses	0.0212958	0.000409944	51.9481
Arabo;Bonga,Hammari	0.00834201	0.000308849	27.01
Arabo;Bonga,Kefis	0.00206986	0.000268602	7.70607
Arabo;Bonga,Kido	0.0212071	0.000395307	53.6471
Arabo;Bonga,Loya	0.0183443	0.000414116	44.2974
Arabo;Bonga,Molale	0.00795687	0.000352189	22.5926
Arabo;Doyogena,Adane	0.00627336	0.000290405	21.6021
Arabo;Doyogena,Bonga	0.0184831	0.000358328	51.5815
Arabo;Doyogena,Gafera	0.0151776	0.000389272	38.9897
Arabo;Doyogena,Gesses	0.0165948	0.00036892	44.982
Arabo;Doyogena,Hammari	0.00778083	0.000314644	24.729
Arabo;Doyogena,Kefis	0.0020803	0.000258529	8.04668
Arabo;Doyogena,Kido	0.0168732	0.000360551	46.7985
Arabo;Doyogena,Loya	0.0193091	0.000392106	49.2447
Arabo;Doyogena,Molale	0.00869552	0.000340223	25.5583
Arabo;Doyogena,ShubiGemo	0.0173664	0.000350987	49.4788
Arabo;Gafera,Kido	0.0161553	0.000376389	42.9217
Arabo;Gesses,Gafera	0.0157996	0.000403167	39.1886
Arabo;Gesses,Hammari	0.00879183	0.000311086	28.2617
Arabo;Gesses,Kido	0.0214673	0.000404041	53.1315
Arabo;Hammari,Gafera	0.00743344	0.000334902	22.1959
Arabo;Hammari,Kido	0.00850104	0.000345318	24.618
Arabo;Kabashi,Adane	0.00447481	0.000230629	19.4026
Arabo;Kabashi,Bonga	0.00788257	0.000298395	26.4166
Arabo;Kabashi,Doyogena	0.00765035	0.000329706	23.2035
Arabo;Kabashi,Gafera	0.00726309	0.000320769	22.6427
Arabo;Kabashi,Gesses	0.00833506	0.000307553	27.1012
Arabo;Kabashi,Hammari	0.0169569	0.000338557	50.0858
Arabo;Kabashi,Kefis	0.00225294	0.000225736	9.98043
Arabo;Kabashi,Kido	0.00807686	0.000330494	24.4388
Arabo;Kabashi,Loya	0.00777247	0.000319196	24.3501
Arabo;Kabashi,Molale	0.00605832	0.000303931	19.9332
Arabo;Kabashi,ShubiGemo	0.00681629	0.000284663	23.9451
Arabo;Kabashi,SOA	0.0110678	0.000384214	28.8064
Arabo;Kefis,Gafera	0.00168913	0.000277092	6.09591
Arabo;Kefis,Gesses	0.00197112	0.000258701	7.61933
Arabo;Kefis,Hammari	0.00240809	0.000220035	10.9441
Arabo;Kefis,Kido	0.00183552	0.000265312	6.91836
Arabo;Loya,Gafera	0.0139177	0.000385703	36.084
Arabo;Loya,Gesses	0.0157444	0.000381526	41.2669
Arabo;Loya,Hammari	0.0079727	0.000366624	21.7463
Arabo;Loya,Kefis	0.00208441	0.000245147	8.50269
Arabo;Loya,Kido	0.0157958	0.000373607	42.2791
Arabo;Loya,Molale	0.00790712	0.000355489	22.2429
Arabo;Molale,Gafera	0.0110836	0.00034849	31.8046
Arabo;Molale,Gesses	0.00856726	0.000345111	24.8247
Arabo;Molale,Hammari	0.00638694	0.000302222	21.1333
Arabo;Molale,Kefis	0.000333787	0.000228069	1.46354
Arabo;Molale,Kido	0.00881354	0.000335517	26.2685
Arabo;ShubiGemo,Bonga	0.0144735	0.000364464	39.7116
Arabo;ShubiGemo,Gafera	0.0126849	0.000359773	35.2581
Arabo;ShubiGemo,Gesses	0.0133113	0.000368157	36.1564
Arabo;ShubiGemo,Hammari	0.00698725	0.000293722	23.7886
Arabo;ShubiGemo,Kefis	0.00223316	0.000254638	8.76994
Arabo;ShubiGemo,Kido	0.0135585	0.000339974	39.8811
Arabo;ShubiGemo,Loya	0.0202221	0.000411555	49.1357
Arabo;ShubiGemo,Molale	0.00800649	0.000337305	23.7367
Arabo;SOA,Adane	0.00503527	0.000342202	14.7143
Arabo;SOA,Bonga	0.00835911	0.000504767	16.5603
Arabo;SOA,Doyogena	0.00734506	0.000401758	18.2823
Arabo;SOA,Gafera	0.00793623	0.000399488	19.866
Arabo;SOA,Gesses	0.00804565	0.000414817	19.3956
Arabo;SOA,Hammari	0.0111394	0.000416105	26.7706
Arabo;SOA,Kefis	0.00215174	0.000299631	7.18131
Arabo;SOA,Kido	0.00813418	0.000461011	17.6442
Arabo;SOA,Loya	0.00780189	0.000481426	16.2058
Arabo;SOA,Molale	0.0073645	0.000372349	19.7785
Arabo;SOA,ShubiGemo	0.00747293	0.000449597	16.6214
Bonga;Adane,Arabo	0.0289041	0.000475514	60.7849
Bonga;Adane,Gafera	0.0207164	0.000412061	50.275
Bonga;Adane,Gesses	0.0134199	0.000363806	36.8875
Bonga;Adane,Hammari	0.0253206	0.00045788	55.2997
Bonga;Adane,Kefis	0.0285844	0.000510681	55.9731
Bonga;Adane,Kido	0.0136911	0.000352898	38.7961
Bonga;Adane,Loya	0.0161192	0.000388759	41.4633
Bonga;Adane,Molale	0.0296885	0.000514539	57.6991
Bonga;Adane,ShubiGemo	0.0201509	0.000377464	53.3848
Bonga;Arabo,Gafera	0.0191921	0.00042446	45.2153
Bonga;Arabo,Hammari	0.0260706	0.000445887	58.4689
Bonga;Arabo,Kido	0.0132055	0.000330064	40.0088
Bonga;Doyogena,Adane	0.0166943	0.000344604	48.445
Bonga;Doyogena,Arabo	0.0159295	0.000355112	44.8577
Bonga;Doyogena,Gafera	0.0158866	0.000324139	49.0116
Bonga;Doyogena,Gesses	0.0112284	0.000298868	37.5699
Bonga;Doyogena,Hammari	0.0153683	0.000350415	43.8575
Bonga;Doyogena,Kefis	0.0159399	0.000358943	44.408
Bonga;Doyogena,Kido	0.0115956	0.000313823	36.9496
Bonga;Doyogena,Loya	0.0168944	0.000334279	50.5398
Bonga;Doyogena,Molale	0.0166681	0.000350368	47.5732
Bonga;Doyogena,ShubiGemo	0.0188224	0.000327003	57.5604
Bonga;Gafera,Kido	0.0141402	0.000336698	41.9968
Bonga;Gesses,Arabo	0.0131167	0.000355564	36.89
Bonga;Gesses,Gafera	0.0136958	0.00034953	39.1835
Bonga;Gesses,Hammari	0.0135666	0.000352848	38.4487
Bonga;Gesses,Kido	0.0133769	0.000309032	43.2865
Bonga;Hammari,Gafera	0.0182835	0.000364219	50.1993
Bonga;Hammari,Kido	0.0133645	0.000329223	40.594
Bonga;Kabashi,Adane	0.0254963	0.000490357	51.9953
Bonga;Kabashi,Arabo	0.02653	0.000477331	55.5799
Bonga;Kabashi,Doyogena	0.0156973	0.000380582	41.2454
Bonga;Kabashi,Gafera	0.0185726	0.000404416	45.9245
Bonga;Kabashi,Gesses	0.0135692	0.000362923	37.3888
Bonga;Kabashi,Hammari	0.0351449	0.000432152	81.3253
Bonga;Kabashi,Kefis	0.0267131	0.000475694	56.156
Bonga;Kabashi,Kido	0.0133998	0.000365785	36.6329
Bonga;Kabashi,Loya	0.0159582	0.000351843	45.3561
Bonga;Kabashi,Molale	0.0246315	0.000460299	53.5119
Bonga;Kabashi,ShubiGemo	0.0188728	0.000392165	48.1248
Bonga;Kabashi,SOA	0.0292387	0.000586073	49.8892
Bonga;Kefis,Arabo	0.0323427	0.000489523	66.0698
Bonga;Kefis,Gafera	0.0188113	0.000396418	47.4533
Bonga;Kefis,Gesses	0.013018	0.000332147	39.1935
Bonga;Kefis,Hammari	0.0264088	0.000455763	57.9442
Bonga;Kefis,Kido	0.0129711	0.000319295	40.6243
Bonga;Loya,Arabo	0.0160683	0.00038619	41.6072
Bonga;Loya,Gafera	0.0147655	0.000366875	40.2466
Bonga;Loya,Gesses	0.0105169	0.000306584	34.3034
Bonga;Loya,Hammari	0.015699	0.000363004	43.2475
Bonga;Loya,Kefis	0.0160828	0.000373651	43.0424
Bonga;Loya,Kido	0.010657	0.000299228	35.6148
Bonga;Loya,Molale	0.0160186	0.000375873	42.617
Bonga;Molale,Arabo	0.0264557	0.000476811	55.4846
Bonga;Molale,Gafera	0.0223188	0.000412609	54.092
Bonga;Molale,Gesses	0.0137271	0.000350565	39.1572
Bonga;Molale,Hammari	0.0245006	0.000425767	57.5447
Bonga;Molale,Kefis	0.0247196	0.000474766	52.067
Bonga;Molale,Kido	0.0140621	0.000308691	45.5542
Bonga;ShubiGemo,Arabo	0.0199391	0.000386946	51.5295
Bonga;ShubiGemo,Gafera	0.0174035	0.000328669	52.9515
Bonga;ShubiGemo,Gesses	0.0119545	0.000307644	38.8583
Bonga;ShubiGemo,Hammari	0.0185844	0.000366337	50.7302
Bonga;ShubiGemo,Kefis	0.0201024	0.000375266	53.5684
Bonga;ShubiGemo,Kido	0.0122906	0.000303214	40.5343
Bonga;ShubiGemo,Loya	0.0218169	0.000376252	57.9848
Bonga;ShubiGemo,Molale	0.0199887	0.000376526	53.0873
Bonga;SOA,Adane	0.0255802	0.000611462	41.8345
Bonga;SOA,Arabo	0.0260535	0.000574049	45.3854
Bonga;SOA,Doyogena	0.0149155	0.000456077	32.7038
Bonga;SOA,Gafera	0.0187692	0.000552554	33.9681
Bonga;SOA,Gesses	0.0128033	0.000457413	27.9906
Bonga;SOA,Hammari	0.0288508	0.00055943	51.5719
Bonga;SOA,Kefis	0.0261353	0.000609279	42.8955
Bonga;SOA,Kido	0.0129805	0.000437548	29.6665
Bonga;SOA,Loya	0.0155111	0.000527746	29.3912
Bonga;SOA,Molale	0.0254611	0.000547131	46.5356
Bonga;SOA,ShubiGemo	0.0190529	0.000534676	35.6345
Doyogena;Adane,Arabo	0.0166811	0.000290714	57.3799
Doyogena;Adane,Bonga	0.00370659	0.000221068	16.7667
Doyogena;Adane,Gafera	0.00853638	0.00022818	37.4107
Doyogena;Adane,Gesses	0.00589807	0.00021752	27.1151
Doyogena;Adane,Hammari	0.0136589	0.000281378	48.5428
Doyogena;Adane,Kefis	0.0163511	0.000327527	49.9227
Doyogena;Adane,Kido	0.00580203	0.000207459	27.9671
Doyogena;Adane,Loya	0.00293145	0.000243311	12.0482
Doyogena;Adane,Molale	0.0167269	0.000297769	56.174
Doyogena;Adane,ShubiGemo	0.005035	0.000213625	23.5694
Doyogena;Arabo,Gafera	0.00777694	0.000228656	34.0115
Doyogena;Arabo,Hammari	0.0151737	0.0002809	54.0181
Doyogena;Arabo,Kido	0.00608127	0.000230346	26.4006
Doyogena;Bonga,Arabo	0.00447143	0.000232769	19.2097
Doyogena;Bonga,Gafera	0.00451436	0.000209326	21.5662
Doyogena;Bonga,Gesses	0.00917252	0.000280405	32.7116
Doyogena;Bonga,Hammari	0.00503261	0.000231333	21.7548
Doyogena;Bonga,Kefis	0.00446099	0.000207844	21.4631
Doyogena;Bonga,Kido	0.0088053	0.000243407	36.1752
Doyogena;Bonga,Loya	0.00350657	0.000189619	18.4928
Doyogena;Bonga,Molale	0.00373278	0.00021173	17.6299
Doyogena;Gafera,Kido	0.00705896	0.000215194	32.8028
Doyogena;Gesses,Arabo	0.00635976	0.000238054	26.7156
Doyogena;Gesses,Gafera	0.00698174	0.000217205	32.1435
Doyogena;Gesses,Hammari	0.00737075	0.000246547	29.8959
Doyogena;Gesses,Kido	0.0109538	0.000265072	41.3239
Doyogena;Hammari,Gafera	0.00742955	0.000203913	36.4348
Doyogena;Hammari,Kido	0.00680148	0.00023453	29.0005
Doyogena;Kabashi,Adane	0.0135056	0.000280224	48.1958
Doyogena;Kabashi,Arabo	0.0153042	0.000296999	51.5293
Doyogena;Kabashi,Bonga	0.00470366	0.000237395	19.8136
Doyogena;Kabashi,Gafera	0.00738968	0.00021093	35.0337
Doyogena;Kabashi,Gesses	0.00704447	0.000249623	28.2204
Doyogena;Kabashi,Hammari	0.0244802	0.000335847	72.891
Doyogena;Kabashi,Kefis	0.0154768	0.000287135	53.9008
Doyogena;Kabashi,Kido	0.00650779	0.000254804	25.5403
Doyogena;Kabashi,Loya	0.0037675	0.000213217	17.6698
Doyogena;Kabashi,Molale	0.012667	0.000258646	48.9742
Doyogena;Kabashi,ShubiGemo	0.00475405	0.000221423	21.4704
Doyogena;Kabashi,SOA	0.0190269	0.000444493	42.8059
Doyogena;Kefis,Arabo	0.0208742	0.000344067	60.669
Doyogena;Kefis,Gafera	0.00738576	0.000234974	31.4323
Doyogena;Kefis,Gesses	0.00625058	0.000226189	27.6343
Doyogena;Kefis,Hammari	0.0155015	0.000289407	53.5628
Doyogena;Kefis,Kido	0.00583649	0.000204857	28.4906
Doyogena;Loya,Arabo	0.00364538	0.000233564	15.6076
Doyogena;Loya,Gafera	0.00238549	0.000212133	11.2452
Doyogena;Loya,Gesses	0.00279501	0.000182823	15.2881
Doyogena;Loya,Hammari	0.00383725	0.000232471	16.5063
Doyogena;Loya,Kefis	0.00364948	0.000217636	16.7687
Doyogena;Loya,Kido	0.0025679	0.000189425	13.5563
Doyogena;Loya,Molale	0.00285698	0.000204603	13.9636
Doyogena;Molale,Arabo	0.014259	0.000278829	51.1388
Doyogena;Molale,Gafera	0.010165	0.000236549	42.9723
Doyogena;Molale,Gesses	0.0062315	0.0002269	27.4636
Doyogena;Molale,Hammari	0.0128651	0.000256911	50.0761
Doyogena;Molale,Kefis	0.0125125	0.000287409	43.5355
Doyogena;Molale,Kido	0.00619929	0.000215565	28.7584
Doyogena;ShubiGemo,Arabo	0.00558811	0.000207686	26.9065
Doyogena;ShubiGemo,Bonga	0.00157849	0.000170317	9.26793
Doyogena;ShubiGemo,Gafera	0.00309543	0.000183766	16.8444
Doyogena;ShubiGemo,Gesses	0.00230461	0.000158725	14.5195
Doyogena;ShubiGemo,Hammari	0.00479452	0.00021456	22.3459
Doyogena;ShubiGemo,Kefis	0.00574096	0.000211445	27.1511
Doyogena;ShubiGemo,Kido	0.00227342	0.000175793	12.9324
Doyogena;ShubiGemo,Loya	0.00650103	0.000193134	33.6608
Doyogena;ShubiGemo,Molale	0.00489908	0.000209578	23.3759
Doyogena;SOA,Adane	0.0143714	0.000422555	34.0106
Doyogena;SOA,Arabo	0.0156094	0.000402567	38.7748
Doyogena;SOA,Bonga	0.00548548	0.000347567	15.7825
Doyogena;SOA,Gafera	0.00836811	0.00038228	21.89
Doyogena;SOA,Gesses	0.00706034	0.00034497	20.4665
Doyogena;SOA,Hammari	0.018968	0.000473269	40.0787
Doyogena;SOA,Kefis	0.0156809	0.000421614	37.1925
Doyogena;SOA,Kido	0.00687039	0.000346759	19.8132
Doyogena;SOA,Loya	0.00410221	0.000381437	10.7546
Doyogena;SOA,Molale	0.0142784	0.000366446	38.9647
Doyogena;SOA,ShubiGemo	0.00571597	0.000342344	16.6965
Gafera;Adane,Arabo	0.0169983	0.000325878	52.1616
Gafera;Adane,Bonga	0.00728632	0.000281677	25.8676
Gafera;Adane,Gesses	0.00701043	0.000260165	26.9461
Gafera;Adane,Hammari	0.0143234	0.000313251	45.7251
Gafera;Adane,Kefis	0.0170594	0.000347156	49.1405
Gafera;Adane,Kido	0.00683717	0.000268282	25.485
Gafera;Adane,Loya	0.00864006	0.000295932	29.1961
Gafera;Adane,Molale	0.014656	0.000331965	44.1491
Gafera;Adane,ShubiGemo	0.0100337	0.000289452	34.6644
Gafera;Arabo,Hammari	0.0165977	0.000340466	48.7499
Gafera;Arabo,Kido	0.00787585	0.000265823	29.6282
Gafera;Bonga,Arabo	0.00881061	0.000326833	26.9576
Gafera;Bonga,Gesses	0.0143069	0.000369153	38.756
Gafera;Bonga,Hammari	0.00971918	0.000334576	29.0493
Gafera;Bonga,Kefis	0.00919135	0.000333428	27.5662
Gafera;Bonga,Kido	0.0138625	0.000340199	40.7481
Gafera;Bonga,Loya	0.0132372	0.000374757	35.3221
Gafera;Bonga,Molale	0.00568387	0.000292822	19.4107
Gafera;Doyogena,Adane	0.00809409	0.000265333	30.5054
Gafera;Doyogena,Arabo	0.00885354	0.000272259	32.5188
Gafera;Doyogena,Bonga	0.0121161	0.000337674	35.8811
Gafera;Doyogena,Gesses	0.00964874	0.000306231	31.5081
Gafera;Doyogena,Hammari	0.00920093	0.000301414	30.5259
Gafera;Doyogena,Kefis	0.00924472	0.000268531	34.4269
Gafera;Doyogena,Kido	0.00957152	0.000270672	35.3621
Gafera;Doyogena,Loya	0.014245	0.000298614	47.7037
Gafera;Doyogena,Molale	0.00646545	0.000250009	25.8608
Gafera;Doyogena,ShubiGemo	0.013535	0.000270041	50.1222
Gafera;Gesses,Arabo	0.00823155	0.000278886	29.5158
Gafera;Gesses,Hammari	0.00958994	0.000321602	29.8193
Gafera;Gesses,Kido	0.0135436	0.000320978	42.1948
Gafera;Hammari,Kido	0.00894345	0.000299613	29.85
Gafera;Kabashi,Adane	0.01421	0.000317211	44.7967
Gafera;Kabashi,Arabo	0.016768	0.000331138	50.6375
Gafera;Kabashi,Bonga	0.00943009	0.000353929	26.644
Gafera;Kabashi,Doyogena	0.00924079	0.000294281	31.4012
Gafera;Kabashi,Gesses	0.00930352	0.000295359	31.499
Gafera;Kabashi,Hammari	0.0262914	0.000372252	70.6281
Gafera;Kabashi,Kefis	0.0173318	0.000304628	56.895
Gafera;Kabashi,Kido	0.00868962	0.000308992	28.1225
Gafera;Kabashi,Loya	0.0106228	0.000307782	34.5141
Gafera;Kabashi,Molale	0.0117427	0.000317276	37.0111
Gafera;Kabashi,ShubiGemo	0.0108994	0.000322129	33.8355
Gafera;Kabashi,SOA	0.0198996	0.00046006	43.2544
Gafera;Kefis,Arabo	0.022342	0.000353499	63.2023
Gafera;Kefis,Gesses	0.00851355	0.000295953	28.7666
Gafera;Kefis,Hammari	0.0173166	0.000311443	55.6012
Gafera;Kefis,Kido	0.00802225	0.000272509	29.4385
Gafera;Loya,Arabo	0.0101134	0.000312453	32.3678
Gafera;Loya,Gesses	0.0100583	0.000319255	31.5054
Gafera;Loya,Hammari	0.0106527	0.000319292	33.3634
Gafera;Loya,Kefis	0.0105087	0.000309673	33.9348
Gafera;Loya,Kido	0.00975393	0.000326701	29.8558
Gafera;Loya,Molale	0.00693694	0.000304725	22.7646
Gafera;Molale,Arabo	0.0129475	0.000291515	44.4146
Gafera;Molale,Gesses	0.00571521	0.000261715	21.8375
Gafera;Molale,Hammari	0.011901	0.000309578	38.4426
Gafera;Molale,Kefis	0.0115922	0.000308638	37.5591
Gafera;Molale,Kido	0.00560578	0.000257017	21.811
Gafera;ShubiGemo,Arabo	0.0113462	0.000313238	36.2224
Gafera;ShubiGemo,Bonga	0.0105992	0.000334926	31.6463
Gafera;ShubiGemo,Gesses	0.00885791	0.000293186	30.2126
Gafera;ShubiGemo,Hammari	0.0109	0.000341245	31.9419
Gafera;ShubiGemo,Kefis	0.0118902	0.000304748	39.0167
Gafera;ShubiGemo,Kido	0.00874951	0.000277585	31.5201
Gafera;ShubiGemo,Loya	0.0176506	0.000335455	52.6168
Gafera;ShubiGemo,Molale	0.0082691	0.000268277	30.823
Gafera;SOA,Adane	0.0140973	0.000403957	34.8981
Gafera;SOA,Arabo	0.0160949	0.000471532	34.1332
Gafera;SOA,Bonga	0.00923349	0.000487181	18.9529
Gafera;SOA,Doyogena	0.00826237	0.000408986	20.2021
Gafera;SOA,Gesses	0.00834097	0.000424385	19.6542
Gafera;SOA,Hammari	0.0198008	0.000430423	46.0031
Gafera;SOA,Kefis	0.0165575	0.000460568	35.9502
Gafera;SOA,Kido	0.0080738	0.000409326	19.7246
Gafera;SOA,Loya	0.00997909	0.000431439	23.1298
Gafera;SOA,Molale	0.0123758	0.000429588	28.8085
Gafera;SOA,ShubiGemo	0.0108829	0.000375642	28.9715
Gesses;Adane,Arabo	0.0213262	0.000367902	57.967
Gesses;Adane,Bonga	0.00553885	0.000336742	16.4483
Gesses;Adane,Gafera	0.0125594	0.000346256	36.2721
Gesses;Adane,Hammari	0.0172929	0.000377156	45.8508
Gesses;Adane,Kefis	0.0211053	0.000407899	51.7414
Gesses;Adane,Kido	0.00585301	0.000336793	17.3787
Gesses;Adane,Loya	0.0111412	0.000344704	32.3211
Gesses;Adane,Molale	0.0215002	0.000364386	59.0039
Gesses;Adane,ShubiGemo	0.0137352	0.000327089	41.9922
Gesses;Arabo,Gafera	0.0113383	0.000343038	33.0526
Gesses;Arabo,Hammari	0.018346	0.000386923	47.4152
Gesses;Arabo,Kido	0.00567057	0.000292554	19.383
Gesses;Bonga,Arabo	0.00584202	0.000322592	18.1096
Gesses;Bonga,Gafera	0.00526296	0.000315559	16.6782
Gesses;Bonga,Hammari	0.0053922	0.000318956	16.9058
Gesses;Bonga,Kefis	0.00594076	0.000328154	18.1035
Gesses;Bonga,Kido	0.00558183	0.000277547	20.1113
Gesses;Bonga,Loya	0.0084419	0.000327852	25.7491
Gesses;Bonga,Molale	0.00523163	0.000287877	18.1731
Gesses;Doyogena,Adane	0.0110048	0.000338263	32.5332
Gesses;Doyogena,Arabo	0.0105431	0.000331118	31.8409
Gesses;Doyogena,Bonga	0.00773034	0.000285572	27.0697
Gesses;Doyogena,Gafera	0.00992112	0.000357523	27.7496
Gesses;Doyogena,Hammari	0.00953211	0.000318342	29.943
Gesses;Doyogena,Kefis	0.0106523	0.000357839	29.7683
Gesses;Doyogena,Kido	0.00594905	0.00029984	19.8408
Gesses;Doyogena,Loya	0.0141078	0.000370042	38.1249
Gesses;Doyogena,Molale	0.0106714	0.000358135	29.7971
Gesses;Doyogena,ShubiGemo	0.0145983	0.000337599	43.2413
Gesses;Gafera,Kido	0.00602627	0.000334708	18.0045
Gesses;Hammari,Gafera	0.00997992	0.000314384	31.7444
Gesses;Hammari,Kido	0.00537978	0.000300879	17.8802
Gesses;Kabashi,Adane	0.0174659	0.000377452	46.2732
Gesses;Kabashi,Arabo	0.0188028	0.000397081	47.3526
Gesses;Kabashi,Bonga	0.00538953	0.000329829	16.3404
Gesses;Kabashi,Doyogena	0.00985839	0.000328515	30.009
Gesses;Kabashi,Gafera	0.0102663	0.000326071	31.485
Gesses;Kabashi,Hammari	0.0269678	0.000418596	64.4244
Gesses;Kabashi,Kefis	0.0190846	0.000379937	50.231
Gesses;Kabashi,Kido	0.00541237	0.000319217	16.9551
Gesses;Kabashi,Loya	0.0108309	0.000358325	30.2264
Gesses;Kabashi,Molale	0.0162939	0.000358255	45.4812
Gesses;Kabashi,ShubiGemo	0.0123078	0.000336575	36.5679
Gesses;Kabashi,SOA	0.021825	0.00054879	39.7693
Gesses;Kefis,Arabo	0.0251667	0.000417488	60.2814
Gesses;Kefis,Gafera	0.0110563	0.000354969	31.1472
Gesses;Kefis,Hammari	0.018783	0.000383325	49.0002
Gesses;Kefis,Kido	0.00553497	0.000315702	17.5323
Gesses;Loya,Arabo	0.0113935	0.00036975	30.814
Gesses;Loya,Gafera	0.00951159	0.000368971	25.7787
Gesses;Loya,Hammari	0.0105743	0.000346301	30.5352
Gesses;Loya,Kefis	0.0115068	0.000370986	31.0166
Gesses;Loya,Kido	0.00572194	0.000334561	17.1028
Gesses;Loya,Molale	0.0107333	0.000339166	31.6462
Gesses;Molale,Arabo	0.0185706	0.000379446	48.9413
Gesses;Molale,Gafera	0.0138546	0.000368349	37.6128
Gesses;Molale,Hammari	0.0161657	0.000352874	45.8115
Gesses;Molale,Kefis	0.0169333	0.000373608	45.3236
Gesses;Molale,Kido	0.00591685	0.000313119	18.8965
Gesses;ShubiGemo,Arabo	0.0138266	0.000333704	41.4337
Gesses;ShubiGemo,Bonga	0.00700422	0.000292263	23.9655
Gesses;ShubiGemo,Gafera	0.0107119	0.000324122	33.0491
Gesses;ShubiGemo,Hammari	0.012022	0.00033441	35.95
Gesses;ShubiGemo,Kefis	0.0140886	0.00033693	41.8148
Gesses;ShubiGemo,Kido	0.00591786	0.000327041	18.0952
Gesses;ShubiGemo,Loya	0.0183043	0.000371785	49.2335
Gesses;ShubiGemo,Molale	0.0132658	0.000310553	42.7169
Gesses;SOA,Adane	0.0183158	0.000493218	37.1353
Gesses;SOA,Arabo	0.0190922	0.000477372	39.9944
Gesses;SOA,Bonga	0.00615548	0.000473957	12.9874
Gesses;SOA,Doyogena	0.00984252	0.000426792	23.0616
Gesses;SOA,Gafera	0.0112289	0.000493678	22.7454
Gesses;SOA,Hammari	0.0214398	0.000511912	41.8817
Gesses;SOA,Kefis	0.0192728	0.000505722	38.1096
Gesses;SOA,Kido	0.00575911	0.000419621	13.7245
Gesses;SOA,Loya	0.0111497	0.000498746	22.3555
Gesses;SOA,Molale	0.0178895	0.000490713	36.456
Gesses;SOA,ShubiGemo	0.0132539	0.000482047	27.495
Hammari;Adane,Arabo	0.0156961	0.000331136	47.4008
Hammari;Adane,Bonga	0.0128626	0.00034464	37.322
Hammari;Adane,Gafera	0.0152955	0.000384423	39.7881
Hammari;Adane,Gesses	0.012716	0.000376266	33.7951
Hammari;Adane,Kefis	0.0150382	0.000331117	45.4167
Hammari;Adane,Kido	0.0131892	0.000363016	36.3323
Hammari;Adane,Loya	0.0132829	0.000342721	38.7571
Hammari;Adane,Molale	0.0180505	0.000376664	47.9218
Hammari;Adane,ShubiGemo	0.0144291	0.000357495	40.3617
Hammari;Arabo,Gafera	0.0130212	0.000299466	43.4815
Hammari;Arabo,Kido	0.0119537	0.000331078	36.1052
Hammari;Bonga,Arabo	0.0121127	0.000329474	36.7637
Hammari;Bonga,Gafera	0.0198997	0.000334824	59.4334
Hammari;Bonga,Gesses	0.0246167	0.000399599	61.6035
Hammari;Bonga,Kefis	0.0117745	0.000331593	35.5088
Hammari;Bonga,Kido	0.0248187	0.000352998	70.3084
Hammari;Bonga,Loya	0.0224842	0.000382807	58.7353
Hammari;Bonga,Molale	0.0136826	0.000334239	40.9367
Hammari;Doyogena,Adane	0.0141887	0.000366083	38.7581
Hammari;Doyogena,Arabo	0.0126739	0.0003151	40.2217
Hammari;Doyogena,Bonga	0.0228149	0.000367741	62.0407
Hammari;Doyogena,Gafera	0.020418	0.000321142	63.5793
Hammari;Doyogena,Gesses	0.0204768	0.000389866	52.5227
Hammari;Doyogena,Kefis	0.0123461	0.000322331	38.3025
Hammari;Doyogena,Kido	0.0210461	0.000388132	54.224
Hammari;Doyogena,Loya	0.0240103	0.000386997	62.0426
Hammari;Doyogena,Molale	0.0149824	0.000322762	46.4194
Hammari;Doyogena,ShubiGemo	0.023053	0.000373372	61.7427
Hammari;Gafera,Kido	0.0206755	0.00036031	57.3824
Hammari;Gesses,Arabo	0.0116629	0.000332574	35.0684
Hammari;Gesses,Gafera	0.020029	0.000388303	51.5808
Hammari;Gesses,Kido	0.0246291	0.000388873	63.3346
Hammari;Kabashi,Adane	0.00321407	0.00023484	13.6862
Hammari;Kabashi,Arabo	0.00349782	0.000195549	17.8872
Hammari;Kabashi,Bonga	0.00303838	0.000245104	12.3963
Hammari;Kabashi,Doyogena	0.00336733	0.000239043	14.0867
Hammari;Kabashi,Gafera	0.00332747	0.000218621	15.2203
Hammari;Kabashi,Gesses	0.00304105	0.000229354	13.2592
Hammari;Kabashi,Kefis	0.00334267	0.000231612	14.4322
Hammari;Kabashi,Kido	0.00307364	0.000204629	15.0206
Hammari;Kabashi,Loya	0.00329758	0.000219785	15.0037
Hammari;Kabashi,Molale	0.0031692	0.000201009	15.7664
Hammari;Kabashi,ShubiGemo	0.00332686	0.000229418	14.5013
Hammari;Kabashi,SOA	0.00342625	0.000295378	11.5996
Hammari;Kefis,Arabo	0.0180466	0.000342838	52.6388
Hammari;Kefis,Gafera	0.0123023	0.000297582	41.3408
Hammari;Kefis,Gesses	0.0112259	0.000349444	32.1251
Hammari;Kefis,Kido	0.0113811	0.000336526	33.8194
Hammari;Loya,Arabo	0.012482	0.000306049	40.7843
Hammari;Loya,Gafera	0.0189662	0.000341509	55.5366
Hammari;Loya,Gesses	0.0194345	0.000411222	47.2605
Hammari;Loya,Kefis	0.0121583	0.000306443	39.6756
Hammari;Loya,Kido	0.0197767	0.000417777	47.3379
Hammari;Loya,Molale	0.0140022	0.000321562	43.5442
Hammari;Molale,Arabo	0.0140678	0.00032865	42.8046
Hammari;Molale,Gafera	0.0177179	0.000325099	54.5001
Hammari;Molale,Gesses	0.0138432	0.000345885	40.0225
Hammari;Molale,Kefis	0.0119935	0.000302104	39.6997
Hammari;Molale,Kido	0.0143803	0.000327319	43.9334
Hammari;ShubiGemo,Arabo	0.0134674	0.000320485	42.0221
Hammari;ShubiGemo,Bonga	0.0195989	0.000366524	53.4723
Hammari;ShubiGemo,Gafera	0.0187189	0.000319318	58.6215
Hammari;ShubiGemo,Gesses	0.0179869	0.000394107	45.6395
Hammari;ShubiGemo,Kefis	0.0132925	0.000334986	39.6808
Hammari;ShubiGemo,Kido	0.018525	0.000387817	47.7673
Hammari;ShubiGemo,Loya	0.0257168	0.000427401	60.1702
Hammari;ShubiGemo,Molale	0.015087	0.000326146	46.2583
Hammari;SOA,Adane	0.00959201	0.000384396	24.9535
Hammari;SOA,Arabo	0.00931531	0.00039356	23.6693
Hammari;SOA,Bonga	0.00933241	0.00040566	23.0055
Hammari;SOA,Doyogena	0.00887954	0.000401993	22.0888
Hammari;SOA,Gafera	0.0098181	0.000394176	24.9079
Hammari;SOA,Gesses	0.00856913	0.000424688	20.1775
Hammari;SOA,Kefis	0.00905896	0.000388587	23.3126
Hammari;SOA,Kido	0.00894845	0.000411026	21.771
Hammari;SOA,Loya	0.0091445	0.000422865	21.6251
Hammari;SOA,Molale	0.0102929	0.000410996	25.0437
Hammari;SOA,ShubiGemo	0.00980098	0.0003751	26.129
Kabashi;Adane,Arabo	0.014737	0.000334052	44.1159
Kabashi;Adane,Bonga	0.012363	0.000299389	41.2939
Kabashi;Adane,Gafera	0.0145067	0.000337278	43.0111
Kabashi;Adane,Gesses	0.0122136	0.000295245	41.3678
Kabashi;Adane,Hammari	0.0025387	0.000259393	9.78708
Kabashi;Adane,Kefis	0.0142343	0.000324391	43.88
Kabashi;Adane,Kido	0.0126543	0.00032101	39.4202
Kabashi;Adane,Loya	0.012524	0.000299063	41.8773
Kabashi;Adane,Molale	0.01742	0.000297752	58.5049
Kabashi;Adane,ShubiGemo	0.013641	0.000315369	43.254
Kabashi;Arabo,Gafera	0.0119487	0.00033829	35.321
Kabashi;Arabo,Hammari	0.00225495	0.000237045	9.51275
Kabashi;Arabo,Kido	0.011135	0.000360972	30.8472
Kabashi;Bonga,Arabo	0.0113292	0.000330287	34.3012
Kabashi;Bonga,Gafera	0.0192867	0.000300739	64.1309
Kabashi;Bonga,Gesses	0.02429	0.000361798	67.137
Kabashi;Bonga,Hammari	0.00271439	0.000250954	10.8163
Kabashi;Bonga,Kefis	0.0111462	0.00032312	34.4955
Kabashi;Bonga,Kido	0.0244595	0.000376168	65.0228
Kabashi;Bonga,Loya	0.021901	0.000375356	58.3474
Kabashi;Bonga,Molale	0.0132278	0.000289582	45.679
Kabashi;Doyogena,Adane	0.01336	0.000335255	39.8503
Kabashi;Doyogena,Arabo	0.0115615	0.000340733	33.9312
Kabashi;Doyogena,Bonga	0.022162	0.000361886	61.2402
Kabashi;Doyogena,Gafera	0.0194759	0.000321501	60.5783
Kabashi;Doyogena,Gesses	0.0198212	0.000331811	59.7363
Kabashi;Doyogena,Hammari	0.00238543	0.000230057	10.3689
Kabashi;Doyogena,Kefis	0.0113888	0.000313332	36.3475
Kabashi;Doyogena,Kido	0.0203578	0.000353521	57.5859
Kabashi;Doyogena,Loya	0.0230981	0.000337567	68.4253
Kabashi;Doyogena,Molale	0.0141987	0.000307356	46.1961
Kabashi;Doyogena,ShubiGemo	0.0221116	0.000333835	66.235
Kabashi;Gafera,Kido	0.0200271	0.000337919	59.266
Kabashi;Gesses,Arabo	0.0108768	0.000309469	35.1465
Kabashi;Gesses,Gafera	0.0194132	0.000331661	58.5332
Kabashi;Gesses,Hammari	0.00271171	0.000249232	10.8803
Kabashi;Gesses,Kido	0.0242672	0.000382479	63.4472
Kabashi;Hammari,Gafera	0.0024253	0.000249127	9.73517
Kabashi;Hammari,Kido	0.00267912	0.000263051	10.1848
Kabashi;Kefis,Arabo	0.0169589	0.000327512	51.7809
Kabashi;Kefis,Gafera	0.0113849	0.00029647	38.4016
Kabashi;Kefis,Gesses	0.0105949	0.000281379	37.6536
Kabashi;Kefis,Hammari	0.00241009	0.000218939	11.0081
Kabashi;Kefis,Kido	0.0107175	0.000330334	32.4446
Kabashi;Loya,Arabo	0.0114394	0.000306173	37.3624
Kabashi;Loya,Gafera	0.0180939	0.000314241	57.5799
Kabashi;Loya,Gesses	0.0188487	0.000333921	56.4465
Kabashi;Loya,Hammari	0.00245518	0.000226474	10.8409
Kabashi;Loya,Kefis	0.0112708	0.000301407	37.394
Kabashi;Loya,Kido	0.0191582	0.000362661	52.8269
Kabashi;Loya,Molale	0.0132881	0.000289719	45.8656
Kabashi;Molale,Arabo	0.0131535	0.000331631	39.6631
Kabashi;Molale,Gafera	0.016974	0.000329029	51.5882
Kabashi;Molale,Gesses	0.0133857	0.000312765	42.7979
Kabashi;Molale,Hammari	0.00258356	0.000234	11.0409
Kabashi;Molale,Kefis	0.0112343	0.000276128	40.6853
Kabashi;Molale,Kido	0.0138902	0.000310411	44.7477
Kabashi;ShubiGemo,Arabo	0.0123955	0.000316189	39.2029
Kabashi;ShubiGemo,Bonga	0.0189864	0.000324111	58.58
Kabashi;ShubiGemo,Gafera	0.0178173	0.000304075	58.5951
Kabashi;ShubiGemo,Gesses	0.0173717	0.000316976	54.8045
Kabashi;ShubiGemo,Hammari	0.0024259	0.000215732	11.245
Kabashi;ShubiGemo,Kefis	0.0123757	0.000309233	40.0208
Kabashi;ShubiGemo,Kido	0.0178772	0.00031999	55.868
Kabashi;ShubiGemo,Loya	0.0248451	0.000362438	68.5499
Kabashi;ShubiGemo,Molale	0.0143437	0.000286244	50.11
Kabashi;SOA,Adane	0.00870446	0.000384082	22.663
Kabashi;SOA,Arabo	0.00814401	0.00035518	22.9292
Kabashi;SOA,Bonga	0.00862055	0.000407615	21.1487
Kabashi;SOA,Doyogena	0.00783872	0.000362159	21.6444
Kabashi;SOA,Gafera	0.00881715	0.000411807	21.4109
Kabashi;SOA,Gesses	0.00785459	0.000375985	20.8907
Kabashi;SOA,Hammari	0.00232652	0.000325166	7.15486
Kabashi;SOA,Kefis	0.00804281	0.000378415	21.254
Kabashi;SOA,Kido	0.00820133	0.000437869	18.7301
Kabashi;SOA,Loya	0.00817343	0.000404297	20.2164
Kabashi;SOA,Molale	0.00945018	0.000379459	24.9044
Kabashi;SOA,ShubiGemo	0.00880064	0.000391137	22.5001
Kefis;Adane,Arabo	0.00465483	0.000184209	25.2692
Kefis;Adane,Bonga	0.00809348	0.000258631	31.2935
Kefis;Adane,Gafera	0.00999851	0.000259689	38.5018
Kefis;Adane,Gesses	0.00849538	0.000227609	37.3245
Kefis;Adane,Hammari	0.0070053	0.000223985	31.2758
Kefis;Adane,Kido	0.00881342	0.000275325	32.011
Kefis;Adane,Loya	0.00812985	0.00023906	34.0076
Kefis;Adane,Molale	0.0130623	0.000306093	42.6743
Kefis;Adane,ShubiGemo	0.00814192	0.000223793	36.3815
Kefis;Arabo,Gafera	0.00471592	0.000232486	20.2847
Kefis;Arabo,Hammari	0.00399695	0.000192458	20.7679
Kefis;Arabo,Kido	0.00456952	0.000226489	20.1754
Kefis;Bonga,Arabo	0.00433518	0.000228533	18.9696
Kefis;Bonga,Gafera	0.0178665	0.000324953	54.9819
Kefis;Bonga,Gesses	0.0236599	0.00040902	57.8453
Kefis;Bonga,Hammari	0.0102691	0.000266406	38.5468
Kefis;Bonga,Kido	0.0237068	0.000383058	61.8881
Kefis;Bonga,Loya	0.020595	0.00039345	52.3448
Kefis;Bonga,Molale	0.0119583	0.0002982	40.1015
Kefis;Doyogena,Adane	0.00884788	0.000239826	36.8929
Kefis;Doyogena,Arabo	0.00432474	0.000212768	20.326
Kefis;Doyogena,Bonga	0.0207379	0.000357039	58.0831
Kefis;Doyogena,Gafera	0.0178132	0.0002485	71.6828
Kefis;Doyogena,Gesses	0.0189484	0.000292158	64.8566
Kefis;Doyogena,Hammari	0.00969748	0.00023685	40.9435
Kefis;Doyogena,Kido	0.0193624	0.000322874	59.9691
Kefis;Doyogena,Loya	0.0215495	0.000308359	69.8844
Kefis;Doyogena,Molale	0.0126865	0.000227868	55.6747
Kefis;Doyogena,ShubiGemo	0.019458	0.000265222	73.3649
Kefis;Gafera,Kido	0.0190356	0.000312845	60.847
Kefis;Gesses,Arabo	0.00443392	0.000228943	19.3669
Kefis;Gesses,Gafera	0.0185443	0.000317861	58.341
Kefis;Gesses,Hammari	0.0108177	0.000260634	41.5052
Kefis;Gesses,Kido	0.0240657	0.000374316	64.2925
Kefis;Hammari,Gafera	0.00974127	0.000220697	44.1386
Kefis;Hammari,Kido	0.0106625	0.000263946	40.3964
Kefis;Kabashi,Adane	0.0068767	0.000251781	27.3122
Kefis;Kabashi,Arabo	0.0041521	0.000211532	19.6287
Kefis;Kabashi,Bonga	0.00996481	0.000303265	32.8584
Kefis;Kabashi,Doyogena	0.00972214	0.000271405	35.8216
Kefis;Kabashi,Gafera	0.00972607	0.000268429	36.2333
Kefis;Kabashi,Gesses	0.010516	0.000283921	37.0386
Kefis;Kabashi,Hammari	0.0187009	0.000310911	60.1487
Kefis;Kabashi,Kido	0.0103934	0.000277717	37.4246
Kefis;Kabashi,Loya	0.00984016	0.000272201	36.1503
Kefis;Kabashi,Molale	0.00987663	0.000265376	37.2175
Kefis;Kabashi,ShubiGemo	0.00873523	0.00025662	34.0396
Kefis;Kabashi,SOA	0.0130682	0.000430332	30.3676
Kefis;Loya,Arabo	0.00432064	0.000227262	19.0117
Kefis;Loya,Gafera	0.0165492	0.000268044	61.7407
Kefis;Loya,Gesses	0.0180939	0.000348155	51.9708
Kefis;Loya,Hammari	0.00988525	0.00028088	35.1938
Kefis;Loya,Kido	0.0182809	0.000339834	53.7935
Kefis;Loya,Molale	0.011894	0.000235168	50.5765
Kefis;Molale,Arabo	0.00607125	0.000239852	25.3125
Kefis;Molale,Gafera	0.0154657	0.00024832	62.2814
Kefis;Molale,Gesses	0.0126674	0.000269429	47.0156
Kefis;Molale,Hammari	0.0100501	0.00024165	41.5895
Kefis;Molale,Kido	0.0130493	0.000257819	50.6141
Kefis;ShubiGemo,Arabo	0.00417188	0.000214071	19.4883
Kefis;ShubiGemo,Bonga	0.0165755	0.000330082	50.2163
Kefis;ShubiGemo,Gafera	0.0151676	0.000235787	64.3278
Kefis;ShubiGemo,Gesses	0.015512	0.000295136	52.5589
Kefis;ShubiGemo,Hammari	0.00875104	0.000235898	37.0967
Kefis;ShubiGemo,Kido	0.0158949	0.000297375	53.4507
Kefis;ShubiGemo,Loya	0.0223095	0.000313189	71.2334
Kefis;ShubiGemo,Molale	0.0118446	0.000212989	55.6112
Kefis;SOA,Adane	0.00753836	0.000329773	22.8592
Kefis;SOA,Arabo	0.0042533	0.000302949	14.0397
Kefis;SOA,Bonga	0.0105425	0.000476855	22.1085
Kefis;SOA,Doyogena	0.00951806	0.000342486	27.7911
Kefis;SOA,Gafera	0.0105004	0.000376599	27.8822
Kefis;SOA,Gesses	0.0103278	0.000394221	26.1981
Kefis;SOA,Hammari	0.0129846	0.000403999	32.1402
Kefis;SOA,Kido	0.010552	0.000424451	24.8603
Kefis;SOA,Loya	0.00997079	0.000435878	22.8752
Kefis;SOA,Molale	0.011284	0.00038064	29.6449
Kefis;SOA,ShubiGemo	0.00949306	0.000383686	24.7417
Kido;Adane,Arabo	0.0220699	0.00037296	59.175
Kido;Adane,Bonga	0.00637132	0.000266587	23.8996
Kido;Adane,Gafera	0.0129475	0.000307848	42.058
Kido;Adane,Gesses	0.0064143	0.000272677	23.5234
Kido;Adane,Hammari	0.0183274	0.000305043	60.0815
Kido;Adane,Kefis	0.0219846	0.000359651	61.1277
Kido;Adane,Loya	0.0118336	0.000305812	38.6956
Kido;Adane,Molale	0.0219976	0.000381923	57.597
Kido;Adane,ShubiGemo	0.0142316	0.000311138	45.7404
Kido;Arabo,Gafera	0.0119088	0.000323477	36.8148
Kido;Arabo,Hammari	0.019563	0.000354333	55.2107
Kido;Bonga,Arabo	0.00685693	0.000304988	22.4826
Kido;Bonga,Gafera	0.00592217	0.000236721	25.0175
Kido;Bonga,Gesses	0.00668548	0.000313352	21.3354
Kido;Bonga,Hammari	0.0066979	0.000305086	21.9541
Kido;Bonga,Kefis	0.00709127	0.000262192	27.0461
Kido;Bonga,Loya	0.00940544	0.000326797	28.7807
Kido;Bonga,Molale	0.00600026	0.00028513	21.0439
Kido;Doyogena,Adane	0.01147	0.000273504	41.9374
Kido;Doyogena,Arabo	0.0111908	0.000290116	38.5735
Kido;Doyogena,Bonga	0.00846677	0.000274572	30.8362
Kido;Doyogena,Gafera	0.0102131	0.000271194	37.6598
Kido;Doyogena,Gesses	0.00631826	0.0002611	24.1986
Kido;Doyogena,Hammari	0.0104706	0.000291395	35.9326
Kido;Doyogena,Kefis	0.0114356	0.000269345	42.457
Kido;Doyogena,Loya	0.0147042	0.00029308	50.1712
Kido;Doyogena,Molale	0.0110728	0.000290515	38.1143
Kido;Doyogena,ShubiGemo	0.0149986	0.00028114	53.3494
Kido;Gesses,Arabo	0.00659674	0.00028687	22.9956
Kido;Gesses,Gafera	0.00624104	0.000298901	20.8799
Kido;Gesses,Hammari	0.00688753	0.0003231	21.317
Kido;Hammari,Gafera	0.0108412	0.000322709	33.5943
Kido;Kabashi,Adane	0.0184679	0.000333984	55.2956
Kido;Kabashi,Arabo	0.0199872	0.000381402	52.4045
Kido;Kabashi,Bonga	0.00666264	0.000298437	22.3251
Kido;Kabashi,Doyogena	0.0107643	0.000283095	38.0236
Kido;Kabashi,Gafera	0.011095	0.00032717	33.912
Kido;Kabashi,Gesses	0.00685494	0.000305121	22.4663
Kido;Kabashi,Hammari	0.028443	0.000392344	72.495
Kido;Kabashi,Kefis	0.0204046	0.000345113	59.1244
Kido;Kabashi,Loya	0.0119639	0.000335007	35.7123
Kido;Kabashi,Molale	0.017232	0.000364698	47.2499
Kido;Kabashi,ShubiGemo	0.0132449	0.000343609	38.5464
Kido;Kabashi,SOA	0.0229208	0.000524981	43.6603
Kido;Kefis,Arabo	0.0262285	0.000410947	63.8246
Kido;Kefis,Gafera	0.0117624	0.000309525	38.0013
Kido;Kefis,Gesses	0.00673234	0.000285841	23.5528
Kido;Kefis,Hammari	0.0201356	0.000344658	58.4219
Kido;Loya,Arabo	0.0122683	0.00033604	36.5083
Kido;Loya,Gafera	0.0100307	0.000311497	32.2015
Kido;Loya,Gesses	0.00654537	0.000297513	22.0003
Kido;Loya,Hammari	0.0117399	0.000377998	31.0582
Kido;Loya,Kefis	0.0125172	0.00030499	41.0413
Kido;Loya,Molale	0.0113619	0.000313655	36.224
Kido;Molale,Arabo	0.0192505	0.000380915	50.5375
Kido;Molale,Gafera	0.0141788	0.000346221	40.9532
Kido;Molale,Gesses	0.00635046	0.000298027	21.3083
Kido;Molale,Hammari	0.0171364	0.000340569	50.317
Kido;Molale,Kefis	0.0177488	0.0003709	47.8532
Kido;ShubiGemo,Arabo	0.0145055	0.000318493	45.5441
Kido;ShubiGemo,Bonga	0.00777184	0.000287365	27.0452
Kido;ShubiGemo,Gafera	0.0110351	0.000279701	39.4533
Kido;ShubiGemo,Gesses	0.00634944	0.000269219	23.5847
Kido;ShubiGemo,Hammari	0.0129917	0.000338554	38.3741
Kido;ShubiGemo,Kefis	0.0149031	0.000314508	47.3855
Kido;ShubiGemo,Loya	0.0189318	0.00034274	55.2366
Kido;ShubiGemo,Molale	0.0136984	0.000327129	41.8748
Kido;SOA,Adane	0.018971	0.000524823	36.1474
Kido;SOA,Arabo	0.0199298	0.000512026	38.9235
Kido;SOA,Bonga	0.00708185	0.000403615	17.5461
Kido;SOA,Doyogena	0.0104017	0.00039606	26.2629
Kido;SOA,Gafera	0.0117108	0.000434282	26.966
Kido;SOA,Gesses	0.0065082	0.000399071	16.3084
Kido;SOA,Hammari	0.0225682	0.000504135	44.7662
Kido;SOA,Kefis	0.0202461	0.000507442	39.8983
Kido;SOA,Loya	0.011936	0.000456011	26.1747
Kido;SOA,Molale	0.0184808	0.000489932	37.7212
Kido;SOA,ShubiGemo	0.0138442	0.000484316	28.5851
Loya;Adane,Arabo	0.0264498	0.000415811	63.6101
Loya;Adane,Bonga	0.013614	0.000365475	37.2503
Loya;Adane,Gafera	0.0195649	0.000362137	54.0263
Loya;Adane,Gesses	0.0165171	0.000375487	43.9884
Loya;Adane,Hammari	0.0232356	0.000414529	56.0531
Loya;Adane,Kefis	0.0261156	0.000434196	60.147
Loya;Adane,Kido	0.0166481	0.000342663	48.5845
Loya;Adane,Molale	0.0272839	0.000379485	71.8973
Loya;Adane,ShubiGemo	0.011948	0.000295644	40.4134
Loya;Arabo,Gafera	0.0180915	0.000385612	46.9165
Loya;Arabo,Hammari	0.0240365	0.000401112	59.9247
Loya;Arabo,Kido	0.0162135	0.000383543	42.2729
Loya;Bonga,Arabo	0.0136649	0.000393325	34.7421
Loya;Bonga,Gafera	0.0149678	0.000382841	39.0965
Loya;Bonga,Gesses	0.0192164	0.000426911	45.0126
Loya;Bonga,Hammari	0.0140343	0.000405514	34.6085
Loya;Bonga,Kefis	0.0136504	0.000385218	35.4355
Loya;Bonga,Kido	0.0190763	0.000408172	46.7358
Loya;Bonga,Molale	0.0137147	0.000349557	39.2345
Loya;Doyogena,Adane	0.013414	0.000337877	39.7009
Loya;Doyogena,Arabo	0.0127001	0.000350241	36.261
Loya;Doyogena,Bonga	0.0128389	0.000364775	35.1967
Loya;Doyogena,Gafera	0.01396	0.000342713	40.7337
Loya;Doyogena,Gesses	0.0135505	0.000341863	39.637
Loya;Doyogena,Hammari	0.0125082	0.000352505	35.4838
Loya;Doyogena,Kefis	0.012696	0.000333312	38.0904
Loya;Doyogena,Kido	0.0137776	0.000366307	37.6121
Loya;Doyogena,Molale	0.0134885	0.000317762	42.4484
Loya;Doyogena,ShubiGemo	0.00984443	0.000273536	35.9895
Loya;Gafera,Kido	0.018451	0.000372557	49.5254
Loya;Gesses,Arabo	0.0162648	0.000396354	41.0362
Loya;Gesses,Gafera	0.0181467	0.000411255	44.1252
Loya;Gesses,Hammari	0.017084	0.000415038	41.1624
Loya;Gesses,Kido	0.0219364	0.00043971	49.8883
Loya;Hammari,Gafera	0.0175523	0.000401906	43.6726
Loya;Hammari,Kido	0.0167418	0.000406197	41.216
Loya;Kabashi,Adane	0.0231521	0.000398618	58.081
Loya;Kabashi,Arabo	0.0242367	0.000393264	61.6298
Loya;Kabashi,Bonga	0.013775	0.000397058	34.6928
Loya;Kabashi,Doyogena	0.012578	0.000360762	34.865
Loya;Kabashi,Gafera	0.0175822	0.000393145	44.7218
Loya;Kabashi,Gesses	0.0168274	0.00038569	43.6294
Loya;Kabashi,Hammari	0.0332209	0.000487999	68.0758
Loya;Kabashi,Kefis	0.0244053	0.000382792	63.7559
Loya;Kabashi,Kido	0.0165178	0.000409704	40.3166
Loya;Kabashi,Molale	0.0223879	0.000396105	56.5202
Loya;Kabashi,ShubiGemo	0.010831	0.000325874	33.2367
Loya;Kabashi,SOA	0.0275027	0.00052632	52.2546
Loya;Kefis,Arabo	0.0299248	0.000427209	70.0472
Loya;Kefis,Gafera	0.0176963	0.000361745	48.9191
Loya;Kefis,Gesses	0.0161515	0.00039044	41.3675
Loya;Kefis,Hammari	0.0243602	0.000413147	58.9626
Loya;Kefis,Kido	0.0159646	0.000388333	41.1105
Loya;Molale,Arabo	0.0241021	0.000390143	61.7776
Loya;Molale,Gafera	0.021268	0.000357828	59.4365
Loya;Molale,Gesses	0.016925	0.000375917	45.0231
Loya;Molale,Hammari	0.0225163	0.000372678	60.4176
Loya;Molale,Kefis	0.0223515	0.000386719	57.7977
Loya;Molale,Kido	0.0171199	0.000373484	45.8382
Loya;ShubiGemo,Arabo	0.0117872	0.000316509	37.2412
Loya;ShubiGemo,Bonga	0.00791635	0.000299976	26.3899
Loya;ShubiGemo,Gafera	0.0105544	0.000301161	35.0457
Loya;ShubiGemo,Gesses	0.00935402	0.000290403	32.2105
Loya;ShubiGemo,Hammari	0.0108017	0.00032191	33.5551
Loya;ShubiGemo,Kefis	0.0119359	0.000304744	39.1671
Loya;ShubiGemo,Kido	0.00954995	0.00030212	31.6098
Loya;ShubiGemo,Molale	0.0118865	0.000290557	40.9094
Loya;SOA,Adane	0.0236832	0.000495399	47.8062
Loya;SOA,Arabo	0.0242073	0.000520675	46.4922
Loya;SOA,Bonga	0.0142222	0.000441454	32.2167
Loya;SOA,Doyogena	0.0122433	0.00045307	27.0229
Loya;SOA,Gafera	0.0182259	0.000479583	38.0036
Loya;SOA,Gesses	0.0165086	0.000479388	34.4368
Loya;SOA,Hammari	0.027374	0.000583045	46.95
Loya;SOA,Kefis	0.0242747	0.000541641	44.8169
Loya;SOA,Kido	0.0165457	0.000460073	35.9633
Loya;SOA,Molale	0.0236647	0.000493927	47.9114
Loya;SOA,ShubiGemo	0.0114582	0.000425551	26.9256
Molale;Adane,Arabo	0.00866529	0.000311064	27.8569
Molale;Adane,Bonga	0.00621693	0.000283352	21.9407
Molale;Adane,Gafera	0.00461449	0.000204344	22.5819
Molale;Adane,Gesses	0.00590971	0.000290734	20.3268
Molale;Adane,Hammari	0.00703692	0.000298447	23.5784
Molale;Adane,Kefis	0.0100817	0.000355461	28.3624
Molale;Adane,Kido	0.00584587	0.000292293	20
Molale;Adane,Loya	0.0063176	0.000275598	22.9232
Molale;Adane,ShubiGemo	0.00637905	0.00028095	22.7053
Molale;Arabo,Gafera	0.00632295	0.000269594	23.4536
Molale;Arabo,Hammari	0.0110196	0.000327216	33.6769
Molale;Arabo,Kido	0.00859302	0.000300148	28.6293
Molale;Bonga,Arabo	0.00944969	0.000325866	28.9987
Molale;Bonga,Gafera	0.0135866	0.00036278	37.4513
Molale;Bonga,Gesses	0.0221783	0.000491389	45.1338
Molale;Bonga,Hammari	0.0114048	0.000367735	31.0135
Molale;Bonga,Kefis	0.0111858	0.000328309	34.0709
Molale;Bonga,Kido	0.0218432	0.000470977	46.3786
Molale;Bonga,Loya	0.0198868	0.000442798	44.9117
Molale;Doyogena,Adane	0.00624313	0.000276511	22.5782
Molale;Doyogena,Arabo	0.00871104	0.000313928	27.7485
Molale;Doyogena,Bonga	0.0192372	0.000401848	47.8719
Molale;Doyogena,Gafera	0.012805	0.000304643	42.0327
Molale;Doyogena,Gesses	0.0167385	0.000370394	45.1911
Molale;Doyogena,Hammari	0.0101049	0.00033867	29.8371
Molale;Doyogena,Kefis	0.0104576	0.00032884	31.8013
Molale;Doyogena,Kido	0.0167707	0.000379216	44.2247
Molale;Doyogena,Loya	0.020113	0.000360688	55.763
Molale;Doyogena,ShubiGemo	0.0180709	0.000324506	55.6876
Molale;Gafera,Kido	0.0136647	0.00031457	43.4392
Molale;Gesses,Arabo	0.0088393	0.000311442	28.3818
Molale;Gesses,Gafera	0.0135552	0.00031847	42.5637
Molale;Gesses,Hammari	0.0112442	0.000383558	29.3155
Molale;Gesses,Kido	0.021493	0.000421348	51.0102
Molale;Hammari,Gafera	0.00736945	0.00027336	26.9588
Molale;Hammari,Kido	0.0107071	0.000373955	28.6321
Molale;Kabashi,Adane	0.00708178	0.000294177	24.0732
Molale;Kabashi,Arabo	0.0113482	0.000294352	38.5533
Molale;Kabashi,Bonga	0.0112739	0.000374595	30.0963
Molale;Kabashi,Doyogena	0.0103031	0.000313954	32.8171
Molale;Kabashi,Gafera	0.00752772	0.000264932	28.4138
Molale;Kabashi,Gesses	0.011116	0.000353043	31.4863
Molale;Kabashi,Hammari	0.0219182	0.000343727	63.7663
Molale;Kabashi,Kefis	0.0132674	0.000302693	43.8311
Molale;Kabashi,Kido	0.0106116	0.000353274	30.0377
Molale;Kabashi,Loya	0.0112136	0.000302606	37.0567
Molale;Kabashi,ShubiGemo	0.010158	0.000317064	32.0378
Molale;Kabashi,SOA	0.0150515	0.000460879	32.6584
Molale;Kefis,Arabo	0.0170728	0.000354054	48.2208
Molale;Kefis,Gafera	0.00767829	0.000284588	26.9804
Molale;Kefis,Gesses	0.0104766	0.000313548	33.4131
Molale;Kefis,Hammari	0.0130939	0.000329241	39.77
Molale;Kefis,Kido	0.0100948	0.000332101	30.3966
Molale;Loya,Arabo	0.00949944	0.000330333	28.7572
Molale;Loya,Gafera	0.0123335	0.000319662	38.5829
Molale;Loya,Gesses	0.0166766	0.000410027	40.6719
Molale;Loya,Hammari	0.0110852	0.000341753	32.4363
Molale;Loya,Kefis	0.0112501	0.000328066	34.2921
Molale;Loya,Kido	0.0164817	0.000398398	41.3698
Molale;ShubiGemo,Arabo	0.00940007	0.000297674	31.5784
Molale;ShubiGemo,Bonga	0.0159167	0.000396626	40.1302
Molale;ShubiGemo,Gafera	0.0110014	0.000288808	38.0923
Molale;ShubiGemo,Gesses	0.0141441	0.000373013	37.9184
Molale;ShubiGemo,Hammari	0.0100004	0.000345997	28.9031
Molale;ShubiGemo,Kefis	0.0112994	0.000327941	34.4557
Molale;ShubiGemo,Kido	0.0141451	0.000374846	37.7357
Molale;ShubiGemo,Loya	0.021715	0.000400506	54.2189
Molale;SOA,Adane	0.00633606	0.000359674	17.6161
Molale;SOA,Arabo	0.0100421	0.000395302	25.4035
Molale;SOA,Bonga	0.0104443	0.000483814	21.5874
Molale;SOA,Doyogena	0.0086916	0.00042594	20.4057
Molale;SOA,Gafera	0.00689468	0.000374208	18.4247
Molale;SOA,Gesses	0.00952044	0.000414951	22.9435
Molale;SOA,Hammari	0.0147945	0.00043869	33.7242
Molale;SOA,Kefis	0.01186	0.000422106	28.0972
Molale;SOA,Kido	0.0093627	0.000464335	20.1637
Molale;SOA,Loya	0.00993683	0.000481218	20.6493
Molale;SOA,ShubiGemo	0.00950849	0.000400896	23.7181
npop:14	nsnp:34088
ShubiGemo;Adane,Arabo	0.0153039	0.000283297	54.0205
ShubiGemo;Adane,Bonga	0.00633891	0.000293478	21.5993
ShubiGemo;Adane,Gafera	0.00965176	0.000225376	42.8251
ShubiGemo;Adane,Gesses	0.00780428	0.000245489	31.7907
ShubiGemo;Adane,Hammari	0.0130752	0.000303138	43.1328
ShubiGemo;Adane,Kefis	0.0148209	0.000306651	48.3315
ShubiGemo;Adane,Kido	0.00773943	0.000240201	32.2206
ShubiGemo;Adane,Loya	0.000641233	0.000204356	3.13782
ShubiGemo;Adane,Molale	0.0160386	0.000306705	52.2933
ShubiGemo;Arabo,Gafera	0.00833922	0.000219193	38.045
ShubiGemo;Arabo,Hammari	0.0140369	0.000292197	48.0391
ShubiGemo;Arabo,Kido	0.00746556	0.000262725	28.4158
ShubiGemo;Bonga,Arabo	0.00655065	0.00024869	26.3407
ShubiGemo;Bonga,Gafera	0.00908625	0.000293417	30.9671
ShubiGemo;Bonga,Gesses	0.0145352	0.000317123	45.8348
ShubiGemo;Bonga,Hammari	0.00790541	0.000275599	28.6844
ShubiGemo;Bonga,Kefis	0.00638735	0.000277473	23.0197
ShubiGemo;Bonga,Kido	0.0141992	0.000287204	49.4394
ShubiGemo;Bonga,Loya	0.00467286	0.000185168	25.2359
ShubiGemo;Bonga,Molale	0.00650103	0.000294142	22.1017
ShubiGemo;Doyogena,Adane	0.00421081	0.000234771	17.9358
ShubiGemo;Doyogena,Arabo	0.00365771	0.000202096	18.0989
ShubiGemo;Doyogena,Bonga	0.00766732	0.000208914	36.7009
ShubiGemo;Doyogena,Gafera	0.00615038	0.000193879	31.7228
ShubiGemo;Doyogena,Gesses	0.00694121	0.000205878	33.7152
ShubiGemo;Doyogena,Hammari	0.00445129	0.000206847	21.5197
ShubiGemo;Doyogena,Kefis	0.00350485	0.000217222	16.1349
ShubiGemo;Doyogena,Kido	0.00697239	0.000200752	34.7314
ShubiGemo;Doyogena,Loya	0.00274478	0.000165497	16.585
ShubiGemo;Doyogena,Molale	0.00434674	0.000217777	19.9596
ShubiGemo;Gafera,Kido	0.0109359	0.000251146	43.5441
ShubiGemo;Gesses,Arabo	0.00771286	0.000252389	30.5594
ShubiGemo;Gesses,Gafera	0.0108275	0.000249981	43.3133
ShubiGemo;Gesses,Hammari	0.00951743	0.000281351	33.8276
ShubiGemo;Gesses,Kido	0.0156216	0.000277062	56.3829
ShubiGemo;Hammari,Gafera	0.00878541	0.000234248	37.5048
ShubiGemo;Hammari,Kido	0.00897935	0.000284266	31.5879
ShubiGemo;Kabashi,Adane	0.0129624	0.000315852	41.0394
ShubiGemo;Kabashi,Arabo	0.0142078	0.00030601	46.4293
ShubiGemo;Kabashi,Bonga	0.00761693	0.000308015	24.729
ShubiGemo;Kabashi,Doyogena	0.00449176	0.000237892	18.8815
ShubiGemo;Kabashi,Gafera	0.00878601	0.000267527	32.8416
ShubiGemo;Kabashi,Gesses	0.00923162	0.00031688	29.1328
ShubiGemo;Kabashi,Hammari	0.0241774	0.000412922	58.552
ShubiGemo;Kabashi,Kefis	0.0142276	0.00031625	44.9884
ShubiGemo;Kabashi,Kido	0.00872613	0.000337463	25.8581
ShubiGemo;Kabashi,Loya	0.00175823	0.000221414	7.94089
ShubiGemo;Kabashi,Molale	0.0122596	0.000320095	38.3
ShubiGemo;Kabashi,SOA	0.0178027	0.00044664	39.8591
ShubiGemo;Kefis,Arabo	0.0187909	0.000320246	58.6767
ShubiGemo;Kefis,Gafera	0.00779518	0.000233025	33.4521
ShubiGemo;Kefis,Gesses	0.00745082	0.000260715	28.5785
ShubiGemo;Kefis,Hammari	0.0142118	0.000292625	48.5665
ShubiGemo;Kefis,Kido	0.00706792	0.000273455	25.8468
ShubiGemo;Loya,Arabo	0.000802055	0.000192341	4.16997
ShubiGemo;Loya,Gafera	0.00203484	0.000182711	11.1369
ShubiGemo;Loya,Gesses	0.00323519	0.000182554	17.7218
ShubiGemo;Loya,Hammari	0.0017875	0.000222317	8.04032
ShubiGemo;Loya,Kefis	0.0006533	0.000201885	3.236
ShubiGemo;Loya,Kido	0.00303927	0.000211856	14.3459
ShubiGemo;Loya,Molale	0.000702685	0.000175108	4.01287
ShubiGemo;Molale,Arabo	0.0130176	0.000289841	44.913
ShubiGemo;Molale,Gafera	0.0114163	0.000238086	47.9505
ShubiGemo;Molale,Gesses	0.00827363	0.000259919	31.8316
ShubiGemo;Molale,Hammari	0.0124173	0.00031548	39.36
ShubiGemo;Molale,Kefis	0.0111182	0.000296205	37.5357
ShubiGemo;Molale,Kido	0.00827261	0.000261998	31.5751
ShubiGemo;SOA,Adane	0.0128662	0.000360891	35.6512
ShubiGemo;SOA,Arabo	0.0135512	0.000399296	33.9377
ShubiGemo;SOA,Bonga	0.00743684	0.000399168	18.6309
ShubiGemo;SOA,Doyogena	0.00352984	0.000315838	11.1761
ShubiGemo;SOA,Gafera	0.00880252	0.000339519	25.9265
ShubiGemo;SOA,Gesses	0.00828558	0.000418574	19.7948
ShubiGemo;SOA,Hammari	0.0177033	0.00046738	37.8778
ShubiGemo;SOA,Kefis	0.0134698	0.000390512	34.4926
ShubiGemo;SOA,Kido	0.00812682	0.00039977	20.3287
ShubiGemo;SOA,Loya	0.00113102	0.000313964	3.60239
ShubiGemo;SOA,Molale	0.0129092	0.000360485	35.8106
SOA;Adane,Arabo	0.0882336	0.00119671	73.7299
SOA;Adane,Bonga	0.0853831	0.00122931	69.4559
SOA;Adane,Gafera	0.0873302	0.00119595	73.0217
SOA;Adane,Gesses	0.0859997	0.00123101	69.861
SOA;Adane,Hammari	0.0818528	0.0012035	68.0123
SOA;Adane,Kefis	0.0878321	0.00115564	76.0028
SOA;Adane,Kido	0.0860936	0.0011976	71.8885
SOA;Adane,Loya	0.0859912	0.00124106	69.2885
SOA;Adane,Molale	0.0896104	0.00116193	77.1222
SOA;Adane,ShubiGemo	0.086481	0.00121877	70.9575
SOA;Arabo,Gafera	0.0853327	0.00118224	72.179
SOA;Arabo,Hammari	0.0821295	0.00124174	66.1407
SOA;Arabo,Kido	0.0851347	0.00120579	70.6052
SOA;Bonga,Arabo	0.0849098	0.00124227	68.3503
SOA;Bonga,Gafera	0.0921941	0.0012339	74.7179
SOA;Bonga,Gesses	0.09816	0.00134168	73.1619
SOA;Bonga,Hammari	0.0821124	0.00128758	63.7724
SOA;Bonga,Kefis	0.0848279	0.00123993	68.4133
SOA;Bonga,Kido	0.0979827	0.00132765	73.8019
SOA;Bonga,Loya	0.0954522	0.00129136	73.9158
SOA;Bonga,Molale	0.0855022	0.00121309	70.4831
SOA;Doyogena,Adane	0.0871619	0.00120676	72.2278
SOA;Doyogena,Arabo	0.0859239	0.00122217	70.3045
SOA;Doyogena,Bonga	0.0960478	0.00131324	73.1381
SOA;Doyogena,Gafera	0.0931652	0.00123708	75.3108
SOA;Doyogena,Gesses	0.094473	0.0013071	72.2765
SOA;Doyogena,Hammari	0.0825653	0.00122007	67.6727
SOA;Doyogena,Kefis	0.0858524	0.00121602	70.6013
SOA;Doyogena,Kido	0.0946629	0.00127291	74.3671
SOA;Doyogena,Loya	0.0974311	0.00125979	77.3389
SOA;Doyogena,Molale	0.0872549	0.00118782	73.458
SOA;Doyogena,ShubiGemo	0.0958173	0.00124679	76.8509
SOA;Gafera,Kido	0.0933538	0.0012446	75.0069
SOA;Gesses,Arabo	0.0852233	0.00122187	69.7485
SOA;Gesses,Gafera	0.0930866	0.00126472	73.6026
SOA;Gesses,Hammari	0.0828757	0.00126022	65.7627
SOA;Gesses,Kido	0.0985564	0.00131993	74.6677
SOA;Hammari,Gafera	0.0816267	0.0012077	67.5886
SOA;Hammari,Kido	0.0824964	0.00126795	65.0627
SOA;Kabashi,Adane	0.0816406	0.00124693	65.4731
SOA;Kabashi,Arabo	0.0822011	0.00127116	64.6664
SOA;Kabashi,Bonga	0.0817246	0.00131262	62.2608
SOA;Kabashi,Doyogena	0.0825064	0.00128048	64.434
SOA;Kabashi,Gafera	0.081528	0.00124214	65.635
SOA;Kabashi,Gesses	0.0824905	0.0012809	64.4006
SOA;Kabashi,Hammari	0.0880186	0.00129827	67.797
SOA;Kabashi,Kefis	0.0823023	0.00125355	65.6552
SOA;Kabashi,Kido	0.0821438	0.00126835	64.7641
SOA;Kabashi,Loya	0.0821717	0.001316	62.4403
SOA;Kabashi,Molale	0.0808949	0.00120872	66.9261
SOA;Kabashi,ShubiGemo	0.0815445	0.00127513	63.9499
SOA;Kefis,Arabo	0.0911172	0.00119969	75.9504
SOA;Kefis,Gafera	0.0848701	0.00115629	73.3988
SOA;Kefis,Gesses	0.0850427	0.00122574	69.3807
SOA;Kefis,Hammari	0.0823859	0.00120176	68.5545
SOA;Kefis,Kido	0.0848185	0.00119557	70.9443
SOA;Loya,Arabo	0.085467	0.00124936	68.4088
SOA;Loya,Gafera	0.0914485	0.00123319	74.1562
SOA;Loya,Gesses	0.0931658	0.00127897	72.8443
SOA;Loya,Hammari	0.0823003	0.00127586	64.5055
SOA;Loya,Kefis	0.0853997	0.00124201	68.7591
SOA;Loya,Kido	0.0931286	0.00127302	73.1559
SOA;Loya,Molale	0.0860096	0.00123051	69.8975
SOA;Molale,Arabo	0.0859044	0.00114552	74.9918
SOA;Molale,Gafera	0.0890518	0.00117086	76.0566
SOA;Molale,Gesses	0.086426	0.00120053	71.9898
SOA;Molale,Hammari	0.081152	0.00117423	69.1107
SOA;Molale,Kefis	0.0840865	0.00111723	75.2637
SOA;Molale,Kido	0.0865838	0.00117774	73.5166
SOA;ShubiGemo,Arabo	0.085796	0.00122439	70.0723
SOA;ShubiGemo,Bonga	0.0919103	0.00126417	72.7041
SOA;ShubiGemo,Gafera	0.0905447	0.00122702	73.7924
SOA;ShubiGemo,Gesses	0.0910616	0.00126385	72.0508
SOA;ShubiGemo,Hammari	0.0816439	0.00123141	66.3012
SOA;ShubiGemo,Kefis	0.0858774	0.00121119	70.9031
SOA;ShubiGemo,Kido	0.0912204	0.00121761	74.9173
SOA;ShubiGemo,Loya	0.0982162	0.00123935	79.248
SOA;ShubiGemo,Molale	0.086438	0.00120505	71.7297
