# Supplementary material for: Genome-Wide Variation, Candidate Regions and Genes Associated With Fat Deposition and Tail Morphology in Ethiopian Indigenous Sheep
Source: Front Genet. 2019 Jan 9;9:699. doi: 10.3389/fgene.2018.00699 (PMC6334744; doi:10.3389/fgene.2018.00699)
Supplement: Supplementary Table 5 — Results of signature of selection between the three population groups. [file Table_5.xlsx]

## Sheet: E1 vs S (hapFLK)
Chr	Windows		Number of SNPs	Mean value	Position of Maximum Peak	Value of Maximum Peak
	Start	End
1	233520001	233720000	5	2.94571	233691689	3.04833
1	233580001	233780000	3	3.0034	233691689	3.04833
1	233640001	233840000	3	3.05112	233794328	3.05962
1	233700001	233900000	2	3.1031	233856141	3.14657
1	233760001	233960000	3	3.09218	233856141	3.14657
1	233820001	234020000	3	3.09387	233856141	3.14657
1	233880001	234080000	2	3.06752	233947418	3.07034
1	233940001	234140000	2	3.06752	233947418	3.07034
1	234000001	234200000	1	3.06471	234005078	3.06471
1	234180001	234380000	1	3.06036	234344669	3.06036
1	234240001	234440000	3	3.03526	234344669	3.06036
1	234300001	234500000	3	3.03526	234344669	3.06036
1	234360001	234560000	4	3.00981	234382668	3.02529
1	234420001	234620000	3	2.99451	234505388	3.00398
1	234480001	234680000	3	2.99451	234505388	3.00398
2	50100001	50300000	7	2.69115	50288436	3.05999
2	50160001	50360000	6	2.74599	50288436	3.05999
2	50220001	50420000	4	3.16626	50397428	3.38262
2	50280001	50480000	5	3.30655	50470583	3.47692
2	50340001	50540000	4	3.36819	50470583	3.47692
2	50400001	50600000	3	3.47267	50551113	3.53812
2	50460001	50660000	3	3.63028	50616834	3.87579
2	50520001	50720000	2	3.70696	50616834	3.87579
2	50580001	50780000	2	4.03179	50779788	4.18778
2	50640001	50840000	1	4.18778	50779788	4.18778
2	50700001	50900000	2	4.32049	50864155	4.45319
2	50760001	50960000	2	4.32049	50864155	4.45319
2	50820001	51020000	3	4.48537	50999700	4.52073
2	50880001	51080000	3	4.56983	51063071	4.70656
2	50940001	51140000	3	4.56983	51063071	4.70656
2	51000001	51200000	3	4.76019	51198343	4.84202
2	51060001	51260000	3	4.76019	51198343	4.84202
2	51120001	51320000	2	4.787	51198343	4.84202
2	51180001	51380000	3	4.90838	51366134	4.99478
2	51240001	51440000	3	5.02824	51438976	5.2016
2	51300001	51500000	3	5.02824	51438976	5.2016
2	51360001	51560000	2	5.09819	51438976	5.2016
2	51420001	51620000	3	5.4109	51604846	5.55586
2	51480001	51680000	4	5.72487	51659578	6.07308
2	51540001	51740000	5	5.80901	51712124	6.14557
2	51600001	51800000	5	6.00458	51773304	6.45312
2	51660001	51860000	3	6.35964	51833502	6.48024
2	51720001	51920000	3	6.50217	51880519	6.57317
2	51780001	51980000	3	6.5477	51954499	6.5897
2	51840001	52040000	3	6.59348	52008170	6.61758
2	51900001	52100000	4	6.63497	52042919	6.6942
2	51960001	52160000	5	6.67048	52106037	6.71675
2	52020001	52220000	5	6.68185	52106037	6.71675
2	52080001	52280000	6	6.67688	52106037	6.71675
2	52140001	52340000	6	6.66318	52154988	6.68547
2	52200001	52400000	6	6.64398	52203437	6.67444
2	52260001	52460000	4	6.62908	52273079	6.67312
2	52320001	52520000	5	6.53067	52320761	6.62967
2	52380001	52580000	4	6.50592	52382086	6.57025
2	52440001	52640000	5	6.41732	52463944	6.50898
2	52500001	52700000	5	6.255	52508876	6.45965
2	52560001	52760000	5	6.15168	52580090	6.3662
2	52620001	52820000	5	5.93301	52641567	6.12186
2	52680001	52880000	5	5.80101	52697077	6.06033
2	52740001	52940000	6	5.59284	52758010	5.94305
2	52800001	53000000	5	5.2378	52846203	5.4619
2	52860001	53060000	5	5.10524	52894163	5.36127
2	52920001	53120000	6	4.85912	52932897	5.25104
2	52980001	53180000	6	4.71244	52980170	5.07274
2	53040001	53240000	5	4.47482	53054335	4.79905
2	53100001	53300000	3	4.35703	53100191	4.48585
2	53160001	53360000	4	4.23471	53165180	4.37091
2	53220001	53420000	3	4.16992	53305743	4.18304
2	53280001	53480000	5	4.0944	53305743	4.18304
2	53340001	53540000	3	4.03947	53361158	4.15616
2	53400001	53600000	3	3.92241	53422970	4.05527
2	53460001	53660000	5	3.74166	53472520	3.90698
2	53520001	53720000	4	3.70033	53585996	3.80497
2	53580001	53780000	5	3.68048	53585996	3.80497
2	53640001	53840000	4	3.60431	53654499	3.66144
2	53700001	53900000	4	3.49797	53727982	3.60107
2	53760001	53960000	4	3.43168	53784063	3.52266
2	53820001	54020000	3	3.40136	53856434	3.45995
2	53880001	54080000	4	3.32911	53895803	3.40821
2	53940001	54140000	4	3.21317	54050938	3.30027
2	54000001	54200000	7	3.09051	54050938	3.30027
2	54060001	54260000	6	2.97839	54112203	3.23056
2	54120001	54320000	8	2.85492	54126847	3.04981
2	232200001	232400000	5	2.86928	232368388	3.01632
2	232260001	232460000	5	2.94136	232421135	3.11967
2	232320001	232520000	7	3.10638	232517234	3.29274
2	232380001	232580000	5	3.25172	232561532	3.30024
2	232440001	232640000	5	3.29026	232598589	3.31237
2	232500001	232700000	4	3.35393	232694986	3.51036
2	232560001	232760000	4	3.41541	232725251	3.53869
2	232620001	232820000	4	3.59722	232774667	3.67409
2	232680001	232880000	5	3.57927	232774667	3.67409
2	232740001	232940000	4	3.57616	232774667	3.67409
2	232800001	233000000	4	3.38237	232867239	3.50744
2	232860001	233060000	5	3.32876	232867239	3.50744
2	232920001	233120000	3	3.22633	232964088	3.37812
2	232980001	233180000	2	3.15044	232983186	3.18652
2	233040001	233240000	1	3.10717	233222152	3.10717
2	233100001	233300000	1	3.10717	233222152	3.10717
2	233160001	233360000	2	3.0988	233222152	3.10717
2	233220001	233420000	2	3.0988	233222152	3.10717
2	233280001	233480000	3	3.07156	233342788	3.09043
2	233340001	233540000	4	3.07198	233342788	3.09043
2	233400001	233600000	5	2.96259	233500623	3.07325
2	233460001	233660000	5	2.87987	233500623	3.07325
5	12600001	12800000	4	2.9814	12766036	3.07719
5	12660001	12860000	4	3.03524	12802870	3.14138
5	12720001	12920000	4	3.08945	12874426	3.16007
5	12780001	12980000	3	3.15755	12954905	3.17119
5	12840001	13040000	3	3.17578	12998685	3.19608
5	12900001	13100000	3	3.1951	13078265	3.21802
5	12960001	13160000	4	3.22338	13146935	3.24236
5	13020001	13220000	4	3.23343	13146935	3.24236
5	13080001	13280000	4	3.23793	13146935	3.24236
5	13140001	13340000	4	3.24091	13302820	3.24897
5	13200001	13400000	4	3.25886	13354764	3.31415
5	13260001	13460000	3	3.29422	13408702	3.31953
5	13320001	13520000	2	3.31684	13408702	3.31953
5	13380001	13580000	2	3.32042	13527004	3.32131
5	13440001	13640000	2	3.33226	13601483	3.3432
5	13500001	13700000	4	3.35901	13697233	3.39988
5	13560001	13760000	4	3.41159	13757943	3.53163
5	13620001	13820000	4	3.48594	13799403	3.64059
5	13680001	13880000	4	3.55902	13844616	3.66396
5	13740001	13940000	4	3.61738	13844616	3.66396
5	13800001	14000000	4	3.63838	13844616	3.66396
5	13860001	14060000	4	3.63719	14029885	3.65921
5	13920001	14120000	5	3.63442	14029885	3.65921
5	13980001	14180000	6	3.61823	14029885	3.65921
5	14040001	14240000	5	3.60364	14093748	3.62848
5	14100001	14300000	4	3.58461	14236016	3.60615
5	14160001	14360000	4	3.58992	14236016	3.60615
5	14220001	14420000	5	3.5919	14236016	3.60615
5	14280001	14480000	4	3.60041	14446442	3.62517
5	14340001	14540000	4	3.60871	14446442	3.62517
5	14400001	14600000	3	3.61091	14446442	3.62517
5	14460001	14660000	4	3.55278	14503882	3.61368
5	14520001	14720000	4	3.51021	14557013	3.59388
5	14580001	14780000	4	3.45956	14626754	3.51538
5	14640001	14840000	5	3.33855	14653436	3.48817
5	14700001	14900000	5	3.27104	14715518	3.4434
5	14760001	14960000	4	3.16329	14787412	3.19854
5	14820001	15020000	2	3.14162	14898057	3.15058
5	14880001	15080000	2	3.14162	14898057	3.15058
5	15000001	15200000	2	3.07384	15164424	3.07438
5	15060001	15260000	3	3.06874	15164424	3.07438
5	15120001	15320000	5	3.03284	15164424	3.07438
5	15180001	15380000	4	2.98498	15235989	3.05853
5	15240001	15440000	3	2.96047	15278317	3.00025
6	85740001	85940000	6	2.89646	85912079	3.017
6	85800001	86000000	5	2.98109	85912079	3.017
6	85860001	86060000	5	3.00795	86052453	3.04571
6	85920001	86120000	5	3.01567	86052453	3.04571
6	85980001	86180000	6	3.02012	86052453	3.04571
6	86040001	86240000	6	3.02978	86226399	3.05434
6	86100001	86300000	7	3.04879	86299429	3.09676
6	86160001	86360000	6	3.06943	86299429	3.09676
6	86220001	86420000	7	3.07675	86299429	3.09676
6	86280001	86480000	5	3.08271	86299429	3.09676
6	86340001	86540000	4	3.08262	86505836	3.10852
6	86400001	86600000	4	3.09999	86549362	3.15248
6	86460001	86660000	2	3.1305	86549362	3.15248
6	86520001	86720000	2	3.15458	86702429	3.15668
6	86580001	86780000	2	3.16581	86778759	3.17494
6	86640001	86840000	2	3.16581	86778759	3.17494
6	86700001	86900000	3	3.18891	86855474	3.23511
6	86760001	86960000	3	3.23099	86938298	3.28293
6	86820001	87020000	3	3.27376	87003501	3.30325
6	86880001	87080000	3	3.32295	87066816	3.38268
6	86940001	87140000	3	3.36487	87135231	3.40869
6	87000001	87200000	4	3.37747	87170703	3.41524
6	87060001	87260000	5	3.43503	87253296	3.49628
6	87120001	87320000	6	3.45956	87253296	3.49628
6	87180001	87380000	5	3.47941	87253296	3.49628
6	87240001	87440000	7	3.47327	87253296	3.49628
6	87300001	87500000	6	3.46507	87319744	3.48767
6	87360001	87560000	4	3.45637	87397263	3.46992
6	87420001	87620000	4	3.39632	87482197	3.44608
6	87480001	87680000	5	3.32853	87482197	3.44608
6	87540001	87740000	5	3.28629	87593343	3.3778
6	87600001	87800000	6	3.25677	87613515	3.31553
6	87660001	87860000	5	3.19243	87783546	3.24794
6	87720001	87920000	5	3.14309	87783546	3.24794
6	87780001	87980000	6	3.0654	87783546	3.24794
6	87840001	88040000	5	2.98354	87845244	3.07911
9	76620001	76820000	3	2.8652	76789351	3.06325
9	76680001	76880000	3	3.03743	76837308	3.09229
9	76740001	76940000	3	3.10235	76899181	3.15151
9	76800001	77000000	3	3.13193	76947617	3.15198
9	76860001	77060000	2	3.15174	76947617	3.15198
9	76920001	77120000	2	3.17734	77117774	3.20271
9	76980001	77180000	3	3.29314	77176554	3.41062
9	77040001	77240000	4	3.32038	77176554	3.41062
9	77100001	77300000	5	3.33427	77176554	3.41062
9	77160001	77360000	5	3.34823	77176554	3.41062
9	77220001	77420000	3	3.35481	77228024	3.4021
9	77280001	77480000	3	3.26862	77353198	3.27253
9	77340001	77540000	6	3.2751	77528844	3.29652
9	77400001	77600000	5	3.27562	77528844	3.29652
9	77460001	77660000	4	3.28446	77528844	3.29652
9	77520001	77720000	2	3.29479	77528844	3.29652
9	77580001	77780000	2	3.26736	77636736	3.29307
9	77640001	77840000	2	3.22196	77745675	3.24165
9	77700001	77900000	4	3.23635	77854517	3.25597
9	77760001	77960000	3	3.23459	77854517	3.25597
9	77820001	78020000	3	3.26612	78002763	3.29687
9	77880001	78080000	2	3.29433	78002763	3.29687
9	77940001	78140000	2	3.29433	78002763	3.29687
9	78000001	78200000	5	3.28695	78002763	3.29687
9	78060001	78260000	3	3.28203	78164004	3.28947
9	78120001	78320000	4	3.27433	78164004	3.28947
9	78180001	78380000	3	3.26459	78328556	3.27334
9	78240001	78440000	4	3.26074	78328556	3.27334
9	78300001	78500000	5	3.26277	78328556	3.27334
9	78360001	78560000	6	3.2524	78480777	3.26928
9	78420001	78620000	5	3.24915	78480777	3.26928
9	78480001	78680000	4	3.24824	78480777	3.26928
9	78540001	78740000	4	3.23477	78697699	3.25831
9	78600001	78800000	4	3.17063	78697699	3.25831
9	78660001	78860000	5	3.15269	78697699	3.25831
9	78720001	78920000	4	3.09677	78765720	3.14055
9	78780001	78980000	4	3.07344	78781069	3.09018
9	78840001	79040000	5	3.06641	78844449	3.08092
9	78900001	79100000	5	3.04418	79008461	3.08005
9	78960001	79160000	5	3.01487	79008461	3.08005
9	79020001	79220000	6	2.96785	79020561	3.04841
10	28920001	29120000	5	2.83758	29101583	3.04517
10	28980001	29180000	5	2.91801	29163798	3.11722
10	29040001	29240000	4	3.0351	29163798	3.11722
10	29100001	29300000	5	3.09876	29279719	3.12112
10	29160001	29360000	6	3.1184	29319767	3.13296
10	29220001	29420000	6	3.12657	29392142	3.13997
10	29280001	29480000	6	3.13193	29392142	3.13997
10	29340001	29540000	5	3.12597	29392142	3.13997
10	29400001	29600000	5	3.12263	29413536	3.13574
10	29460001	29660000	3	3.11631	29479711	3.12563
10	29520001	29720000	3	3.07718	29588481	3.12327
10	29580001	29780000	5	3.03931	29588481	3.12327
10	29640001	29840000	5	2.99212	29660838	3.0721
11	36720001	36920000	5	3.04529	36919497	3.23959
11	36780001	36980000	5	3.10844	36973365	3.27743
11	36840001	37040000	5	3.18509	37028484	3.34845
11	36900001	37100000	5	3.31637	37099914	3.36248
11	36960001	37160000	5	3.34023	37099914	3.36248
11	37020001	37220000	7	3.3467	37099914	3.36248
11	37080001	37280000	6	3.33222	37099914	3.36248
11	37140001	37340000	5	3.29596	37165820	3.34829
11	37200001	37400000	4	3.24053	37212531	3.31525
11	37260001	37460000	2	3.18903	37333324	3.20782
11	37320001	37520000	3	3.19745	37470738	3.2143
11	37380001	37580000	2	3.16267	37470738	3.2143
11	37440001	37640000	3	3.14981	37470738	3.2143
11	37500001	37700000	3	3.14604	37689319	3.203
11	37560001	37760000	5	3.16711	37689319	3.203
11	37620001	37820000	5	3.18125	37689319	3.203
11	37680001	37880000	6	3.18046	37689319	3.203
11	37740001	37940000	5	3.15906	37759526	3.19455
11	37800001	38000000	5	3.11706	37832624	3.16753
11	37860001	38060000	4	3.07385	37912073	3.11843
11	37920001	38120000	4	3.03696	37983158	3.08649
11	37980001	38180000	5	3.01538	37983158	3.08649
13	74820001	75020000	5	2.74976	75014175	3.07616
13	74880001	75080000	5	2.92027	75074532	3.40201
13	74940001	75140000	5	3.32408	75131063	3.76752
13	75000001	75200000	4	3.45876	75131063	3.76752
13	75060001	75260000	3	3.58629	75131063	3.76752
13	75120001	75320000	3	3.81761	75313522	4.09598
13	75180001	75380000	4	4.27233	75379145	4.39616
13	75240001	75440000	5	4.30528	75411424	4.43707
13	75300001	75500000	6	4.32521	75411424	4.43707
13	75360001	75560000	5	4.42861	75519966	4.44991
13	75420001	75620000	4	4.44037	75582759	4.45164
13	75480001	75680000	4	4.42414	75582759	4.45164
13	75540001	75740000	6	4.30431	75582759	4.45164
13	75600001	75800000	6	4.24586	75642558	4.35996
13	75660001	75860000	6	4.18768	75691550	4.33275
13	75720001	75920000	6	3.92101	75733098	4.14847
13	75780001	75980000	7	3.64553	75789049	4.10096
13	75840001	76040000	6	3.39517	75882659	3.92923
13	75900001	76100000	6	3.21884	75900157	3.84973
13	75960001	76160000	4	2.92566	75970958	3.01951
19	35820001	36020000	4	2.86394	36001775	3.01816
19	35880001	36080000	5	2.95543	36038092	3.04567
19	35940001	36140000	5	3.00384	36038092	3.04567
19	36000001	36200000	4	3.0267	36038092	3.04567
19	36060001	36260000	1	3.0198	36100846	3.0198
19	36120001	36320000	1	3.08133	36262231	3.08133
19	36180001	36380000	2	3.09755	36343499	3.11378
19	36240001	36440000	4	3.11943	36423960	3.14785
19	36300001	36500000	4	3.13868	36474254	3.15836
19	36360001	36560000	5	3.15132	36550433	3.18387
19	36420001	36620000	5	3.16159	36577113	3.18612
19	36480001	36680000	5	3.1786	36660650	3.20306
19	36540001	36740000	5	3.19581	36732666	3.2178
19	36600001	36800000	4	3.21478	36787593	3.25006
19	36660001	36860000	6	3.24681	36836382	3.28562
19	36720001	36920000	6	3.25427	36836382	3.28562
19	36780001	36980000	6	3.24128	36836382	3.28562
19	36840001	37040000	3	3.21264	36855633	3.25027
19	36900001	37100000	5	3.13953	36911045	3.24779
19	36960001	37160000	4	3.0925	37040909	3.14728
19	37020001	37220000	5	3.08031	37040909	3.14728
19	37080001	37280000	3	3.05472	37086958	3.07263
19	37140001	37340000	2	2.99737	37181955	3.03156
19	37800001	38000000	3	2.94399	37977333	3.00035
19	37860001	38060000	4	3.01085	38032147	3.08025
19	37920001	38120000	6	2.97903	38032147	3.08025
19	37980001	38180000	6	2.95469	38032147	3.08025
19	38040001	38240000	7	2.91187	38049493	3.01326
23	45360001	45560000	4	2.9184	45542657	3.10845
23	45420001	45620000	2	3.00778	45542657	3.10845
23	45480001	45680000	2	3.00778	45542657	3.10845
23	45540001	45740000	2	3.1173	45708114	3.12615
23	45600001	45800000	2	3.13709	45767894	3.14804
23	45660001	45860000	3	3.15225	45859788	3.18257
23	45720001	45920000	4	3.16832	45859788	3.18257
23	45780001	45980000	4	3.17232	45859788	3.18257
23	45840001	46040000	6	3.15579	45859788	3.18257
23	45900001	46100000	5	3.11138	45919010	3.17373
23	45960001	46160000	4	3.09413	46123772	3.15741
23	46020001	46220000	4	3.09742	46180811	3.16085
23	46080001	46280000	3	3.09731	46180811	3.16085
23	46140001	46340000	4	3.15329	46318990	3.16261
23	46200001	46400000	3	3.15077	46318990	3.16261
23	46260001	46460000	5	3.14971	46318990	3.16261
23	46320001	46520000	4	3.13504	46436379	3.15412
23	46380001	46580000	4	3.12151	46436379	3.15412
23	46440001	46640000	4	3.05557	46457551	3.14212
23	46500001	46700000	3	2.90372	46530460	3.08238

## Sheet: E1 vs S (ZFst)
Chr	Windows		Number of SNPs	Fst	ZFst
	Start	End
1	6600001	6800000	4	0.31665	4.97534
1	19200001	19400000	5	0.311414	4.88039
1	19260001	19460000	5	0.302779	4.72379
1	45540001	45740000	4	0.278024	4.27484
1	45600001	45800000	4	0.327838	5.17824
1	45660001	45860000	4	0.327838	5.17824
1	47820001	48020000	1	0.268688	4.10553
1	47880001	48080000	1	0.268688	4.10553
1	47940001	48140000	1	0.268688	4.10553
1	79440001	79640000	1	0.296128	4.60317
1	112440001	112640000	2	0.272477	4.17425
1	146940001	147140000	2	0.26604	4.05751
1	184860001	185060000	4	0.330858	5.23301
1	184920001	185120000	3	0.375512	6.04283
1	195420001	195620000	2	0.271235	4.15172
1	195480001	195680000	2	0.271235	4.15172
1	219720001	219920000	2	0.296049	4.60173
1	219780001	219980000	3	0.301428	4.69929
1	219840001	220040000	4	0.263203	4.00606
1	223920001	224120000	4	0.270776	4.1434
1	231660001	231860000	3	0.330627	5.22882
1	231720001	231920000	4	0.279905	4.30896
1	233700001	233900000	2	0.385218	6.21885
1	233760001	233960000	3	0.274693	4.21443
1	238440001	238640000	2	0.314198	4.93087
1	238500001	238700000	2	0.314198	4.93087
1	238560001	238760000	1	0.32497	5.12623
1	239400001	239600000	3	0.318008	4.99997
1	239460001	239660000	2	0.308932	4.83537
1	239520001	239720000	2	0.308932	4.83537
1	242340001	242540000	2	0.271696	4.16008
1	265560001	265760000	1	0.282326	4.35286
2	42300001	42500000	3	0.265413	4.04614
2	42360001	42560000	2	0.403669	6.55347
2	47580001	47780000	2	0.347729	5.53897
2	47640001	47840000	3	0.295928	4.59954
2	51660001	51860000	3	0.370968	5.96042
2	51720001	51920000	3	0.394354	6.38454
2	51780001	51980000	3	0.481975	7.97359
2	51840001	52040000	2	0.405736	6.59096
2	51900001	52100000	3	0.434914	7.12011
2	51960001	52160000	4	0.294275	4.56956
2	52020001	52220000	5	0.302933	4.72658
2	52320001	52520000	5	0.377267	6.07466
2	52380001	52580000	4	0.399671	6.48097
2	52440001	52640000	5	0.342182	5.43838
2	60660001	60860000	2	0.267937	4.09191
2	64680001	64880000	3	0.263563	4.01259
2	84120001	84320000	3	0.274872	4.21768
2	92220001	92420000	1	0.40354	6.55113
2	123060001	123260000	3	0.339774	5.39471
2	123120001	123320000	4	0.385839	6.23012
2	123180001	123380000	5	0.315841	4.96067
2	217260001	217460000	2	0.315936	4.96239
2	217320001	217520000	3	0.264675	4.03275
2	232620001	232820000	4	0.3843	6.20221
2	232680001	232880000	5	0.346745	5.52113
2	232740001	232940000	4	0.35967	5.75553
3	5880001	6080000	4	0.302187	4.71305
3	12960001	13160000	1	0.282407	4.35433
3	13020001	13220000	1	0.282407	4.35433
3	31740001	31940000	1	0.338229	5.36669
3	107040001	107240000	3	0.304698	4.75859
3	149940001	150140000	1	0.345695	5.50209
3	153600001	153800000	1	0.334952	5.30726
3	190200001	190400000	2	0.267585	4.08553
3	205800001	206000000	3	0.2977	4.63168
3	223620001	223820000	1	0.278671	4.28658
4	29520001	29720000	4	0.271262	4.15221
4	29580001	29780000	4	0.269392	4.1183
4	39720001	39920000	3	0.388879	6.28525
4	39780001	39980000	3	0.373395	6.00444
4	68040001	68240000	3	0.290947	4.50921
4	71640001	71840000	4	0.272715	4.17856
5	1260001	1460000	1	0.374711	6.02831
5	1320001	1520000	2	0.286017	4.4198
5	13620001	13820000	4	0.340181	5.40209
5	13680001	13880000	4	0.301737	4.70489
5	13740001	13940000	4	0.36391	5.83242
5	29940001	30140000	2	0.268845	4.10838
5	81900001	82100000	3	0.322623	5.08367
5	81960001	82160000	2	0.457526	7.53019
5	82020001	82220000	2	0.372619	5.99037
5	82080001	82280000	3	0.287474	4.44622
5	82380001	82580000	3	0.278945	4.29155
5	87000001	87200000	1	0.325882	5.14277
5	87060001	87260000	2	0.295162	4.58565
5	101640001	101840000	2	0.277309	4.26188
5	101700001	101900000	5	0.307506	4.80951
5	101820001	102020000	5	0.275546	4.2299
5	104580001	104780000	3	0.327652	5.17487
6	18660001	18860000	1	0.349586	5.57265
6	18720001	18920000	1	0.349586	5.57265
6	70200001	70400000	4	0.26607	4.05805
6	70260001	70460000	4	0.26607	4.05805
6	70320001	70520000	3	0.327787	5.17732
6	73080001	73280000	1	0.271316	4.15319
6	73140001	73340000	2	0.263571	4.01273
6	85080001	85280000	1	0.54975	9.20272
6	85140001	85340000	3	0.292646	4.54002
6	87420001	87620000	4	0.307984	4.81818
6	97320001	97520000	2	0.315063	4.94656
6	99360001	99560000	1	0.426246	6.96292
6	114060001	114260000	2	0.329678	5.21161
6	114120001	114320000	2	0.524335	8.7418
7	42360001	42560000	3	0.285367	4.40801
7	42420001	42620000	3	0.285367	4.40801
7	50460001	50660000	2	0.301208	4.6953
7	50520001	50720000	4	0.300959	4.69078
7	54060001	54260000	5	0.278412	4.28188
7	63420001	63620000	3	0.273328	4.18968
7	63480001	63680000	4	0.293904	4.56283
7	71640001	71840000	3	0.290314	4.49773
8	12180001	12380000	1	0.2898	4.48841
8	24480001	24680000	4	0.263696	4.015
8	32160001	32360000	1	0.494513	8.20097
8	32220001	32420000	2	0.444072	7.2862
8	48300001	48500000	1	0.307419	4.80793
9	4680001	4880000	1	0.347655	5.53763
9	9060001	9260000	1	0.309975	4.85429
9	47760001	47960000	1	0.274928	4.2187
9	48180001	48380000	1	0.380767	6.13813
9	48240001	48440000	1	0.380767	6.13813
9	48300001	48500000	1	0.380767	6.13813
9	48360001	48560000	1	0.380767	6.13813
9	78180001	78380000	3	0.263855	4.01788
9	81480001	81680000	3	0.283004	4.36516
9	81540001	81740000	3	0.283004	4.36516
10	24180001	24380000	3	0.27942	4.30016
10	24240001	24440000	4	0.355889	5.68696
10	24300001	24500000	5	0.370509	5.9521
10	29400001	29600000	4	0.277603	4.26721
10	29460001	29660000	2	0.34673	5.52086
10	29520001	29720000	3	0.394773	6.39214
10	29580001	29780000	5	0.372047	5.97999
11	6480001	6680000	2	0.307131	4.80271
11	11580001	11780000	3	0.275259	4.2247
11	11640001	11840000	2	0.393832	6.37507
11	18240001	18440000	4	0.334446	5.29808
11	18300001	18500000	4	0.269181	4.11447
11	33300001	33500000	5	0.28815	4.45848
11	33360001	33560000	4	0.307837	4.81552
11	37140001	37340000	5	0.374504	6.02455
11	37200001	37400000	4	0.44303	7.2673
11	37920001	38120000	3	0.317507	4.99089
11	45780001	45980000	1	0.278934	4.29135
11	45840001	46040000	1	0.278934	4.29135
11	45900001	46100000	1	0.278934	4.29135
11	51180001	51380000	2	0.315876	4.96131
11	57600001	57800000	3	0.354028	5.65321
11	57660001	57860000	3	0.308944	4.83559
11	57720001	57920000	4	0.296279	4.60591
11	57780001	57980000	4	0.297905	4.63539
12	77520001	77720000	1	0.318428	5.00759
13	38580001	38780000	2	0.388183	6.27263
13	38640001	38840000	4	0.305736	4.77741
13	42660001	42860000	1	0.535961	8.95265
13	42720001	42920000	2	0.527038	8.79082
13	42780001	42980000	3	0.362212	5.80163
13	60120001	60320000	4	0.289036	4.47455
13	60180001	60380000	4	0.324939	5.12567
13	60240001	60440000	4	0.321165	5.05722
13	75120001	75320000	3	0.314285	4.93245
13	75180001	75380000	4	0.374674	6.02763
13	75240001	75440000	5	0.387371	6.2579
13	75360001	75560000	5	0.307227	4.80445
13	75420001	75620000	4	0.340037	5.39948
13	75480001	75680000	4	0.332685	5.26615
13	81480001	81680000	1	0.323565	5.10075
14	2160001	2360000	1	0.287472	4.44619
14	2460001	2660000	1	0.283476	4.37372
14	4140001	4340000	1	0.343822	5.46812
14	17280001	17480000	1	0.320585	5.04671
14	28860001	29060000	2	0.402667	6.5353
14	31740001	31940000	4	0.263008	4.00252
14	44100001	44300000	1	0.28896	4.47317
14	50340001	50540000	2	0.298386	4.64412
15	4140001	4340000	2	0.370947	5.96004
15	4980001	5180000	4	0.264342	4.02671
15	5040001	5240000	3	0.294827	4.57957
15	15840001	16040000	1	0.304961	4.76336
15	21420001	21620000	4	0.285773	4.41537
15	21480001	21680000	2	0.363334	5.82198
15	27300001	27500000	2	0.271179	4.15071
15	42000001	42200000	3	0.332204	5.25742
15	42060001	42260000	3	0.333312	5.27752
15	45300001	45500000	1	0.291634	4.52167
15	53700001	53900000	4	0.311794	4.88728
15	55920001	56120000	4	0.295814	4.59747
15	72420001	72620000	3	0.263946	4.01953
16	18120001	18320000	2	0.411839	6.70164
16	46740001	46940000	3	0.277852	4.27172
16	68040001	68240000	2	0.265319	4.04443
17	4020001	4220000	4	0.289158	4.47676
17	4080001	4280000	4	0.33352	5.28129
17	4140001	4340000	5	0.313964	4.92663
17	8160001	8360000	2	0.285315	4.40707
17	13020001	13220000	2	0.45659	7.51322
17	13080001	13280000	2	0.45659	7.51322
17	13140001	13340000	1	0.625487	10.5762
17	13200001	13400000	1	0.625487	10.5762
17	22200001	22400000	3	0.303879	4.74374
17	22260001	22460000	2	0.317862	4.99732
17	23640001	23840000	5	0.291123	4.5124
17	23700001	23900000	4	0.294193	4.56808
17	31860001	32060000	3	0.276447	4.24624
17	31920001	32120000	3	0.276447	4.24624
17	31980001	32180000	1	0.27696	4.25555
17	40440001	40640000	2	0.322818	5.0872
17	40500001	40700000	2	0.322818	5.0872
17	51780001	51980000	3	0.263178	4.0056
17	51840001	52040000	2	0.359642	5.75502
17	59220001	59420000	3	0.267553	4.08495
17	61800001	62000000	1	0.313769	4.92309
18	2160001	2360000	3	0.298974	4.65478
18	4380001	4580000	4	0.285522	4.41082
18	4440001	4640000	3	0.282718	4.35997
18	15120001	15320000	3	0.282159	4.34983
18	27660001	27860000	3	0.306405	4.78955
18	27780001	27980000	4	0.272109	4.16757
18	54120001	54320000	2	0.270295	4.13467
18	67980001	68180000	2	0.333507	5.28105
18	68040001	68240000	1	0.346246	5.51208
18	68100001	68300000	1	0.346246	5.51208
19	2460001	2660000	1	0.433695	7.09801
19	38640001	38840000	2	0.280849	4.32608
19	55680001	55880000	1	0.313901	4.92549
21	2580001	2780000	3	0.317494	4.99065
21	2640001	2840000	3	0.343036	5.45387
21	18120001	18320000	1	0.284812	4.39795
21	41040001	41240000	2	0.282308	4.35254
21	41100001	41300000	3	0.3044	4.75318
22	46800001	47000000	4	0.271526	4.157
23	5220001	5420000	1	0.270088	4.13092
23	23520001	23720000	4	0.263588	4.01304
23	23580001	23780000	4	0.263588	4.01304
23	27180001	27380000	2	0.434219	7.10751
23	45000001	45200000	2	0.299211	4.65908
23	45060001	45260000	2	0.364419	5.84166
26	37620001	37820000	2	0.280521	4.32013

## Sheet: E1 vs S (Rsb)
Chr	Windows		Number of SNPs	Mean value	Position of Maximum Peak	Value of Maximum Peak
	Start	End
1	6600001	6800000	5	1.02134	6797102	4.37165
1	6660001	6860000	7	0.844137	6797102	4.37165
1	6720001	6920000	6	0.936967	6797102	4.37165
1	6780001	6980000	7	0.876057	6797102	4.37165
1	15780001	15980000	5	1.97647	15935084	3.15957
1	15840001	16040000	4	2.41339	15935084	3.15957
1	15900001	16100000	4	2.05242	15935084	3.15957
1	19020001	19220000	4	1.89768	19200565	3.23288
1	19080001	19280000	4	3.75271	19262028	5.3397
1	19140001	19340000	4	4.30813	19262028	5.3397
1	19200001	19400000	5	4.40057	19262028	5.3397
1	19260001	19460000	5	4.16172	19262028	5.3397
1	19320001	19520000	3	3.24343	19378789	4.77033
1	94500001	94700000	6	2.08352	94669522	3.71559
1	94560001	94760000	7	2.29149	94669522	3.71559
1	94620001	94820000	6	2.20663	94669522	3.71559
1	119580001	119780000	5	0.853258	119726228	3.12586
1	119640001	119840000	5	0.931738	119726228	3.12586
1	119700001	119900000	3	1.27117	119726228	3.12586
1	120360001	120560000	3	2.01189	120533735	3.14797
1	120420001	120620000	3	2.16769	120533735	3.14797
1	120480001	120680000	5	1.4272	120533735	3.14797
1	132840001	133040000	7	1.27305	133004993	3.35427
1	132900001	133100000	6	1.33574	133004993	3.35427
1	132960001	133160000	6	1.33	133004993	3.35427
1	151680001	151880000	5	0.948833	151871757	3.14941
1	151740001	151940000	5	1.12725	151871757	3.14941
1	151800001	152000000	6	1.20538	151871757	3.14941
1	151860001	152060000	5	1.44737	151871757	3.14941
1	219780001	219980000	3	1.68146	219949063	3.25432
1	219840001	220040000	4	1.81971	219949063	3.25432
1	219900001	220100000	5	2.35195	219949063	3.25432
1	219960001	220160000	6	1.66175	220043866	3.17644
1	220020001	220220000	5	1.59532	220043866	3.17644
2	30660001	30860000	5	2.38811	30815466	3.20628
2	30720001	30920000	7	2.19217	30815466	3.20628
2	30780001	30980000	6	2.0774	30815466	3.20628
2	52020001	52220000	5	1.68439	52203437	4.23037
2	52080001	52280000	6	1.97468	52203437	4.23037
2	52140001	52340000	6	2.0412	52203437	4.23037
2	52200001	52400000	6	1.86823	52203437	4.23037
2	52320001	52520000	5	1.97233	52463944	6.08393
2	52380001	52580000	4	2.36842	52463944	6.08393
2	52440001	52640000	5	2.54119	52463944	6.08393
2	52500001	52700000	5	2.73841	52641567	4.33451
2	52560001	52760000	5	3.30316	52641567	4.33451
2	52620001	52820000	5	3.93102	52641567	4.33451
2	52680001	52880000	5	3.73831	52770626	4.29346
2	52740001	52940000	6	3.54111	52932897	4.41544
2	52800001	53000000	5	3.21432	52932897	4.41544
2	52860001	53060000	5	2.94734	52932897	4.41544
2	52920001	53120000	6	2.50654	52932897	4.41544
2	52980001	53180000	6	1.93076	52980170	3.48245
2	86100001	86300000	6	1.12323	86247083	4.02868
2	86160001	86360000	5	1.47078	86247083	4.02868
2	86220001	86420000	6	1.24572	86247083	4.02868
2	90900001	91100000	4	1.69394	91093601	3.03272
2	90960001	91160000	5	1.74655	91093601	3.03272
2	91020001	91220000	4	1.88073	91093601	3.03272
2	91080001	91280000	5	1.20119	91093601	3.03272
2	91860001	92060000	4	1.96169	92033374	3.28944
2	91920001	92120000	5	1.84626	92033374	3.28944
2	91980001	92180000	4	1.56292	92033374	3.28944
2	94860001	95060000	7	1.47871	95059544	3.74483
2	94920001	95120000	7	2.15502	95059544	3.74483
2	94980001	95180000	6	2.36053	95059544	3.74483
2	95040001	95240000	6	2.02926	95059544	3.74483
2	95100001	95300000	5	1.38602	95111671	3.00527
2	175920001	176120000	6	0.827659	176100511	3.22776
2	175980001	176180000	5	1.39194	176100511	3.22776
2	176040001	176240000	5	1.39194	176100511	3.22776
2	176100001	176300000	4	1.6025	176100511	3.22776
2	176880001	177080000	3	1.66326	177029867	3.86306
2	176940001	177140000	4	1.69224	177029867	3.86306
2	177000001	177200000	6	1.34272	177029867	3.86306
2	183360001	183560000	5	1.79022	183541045	3.40591
2	183420001	183620000	4	1.63995	183541045	3.40591
2	183480001	183680000	5	1.33898	183541045	3.40591
2	183540001	183740000	5	1.24655	183541045	3.40591
2	184440001	184640000	6	2.19857	184590318	4.27046
2	184500001	184700000	5	2.92335	184590318	4.27046
2	184560001	184760000	4	3.12486	184590318	4.27046
2	184620001	184820000	3	3.07329	184785342	3.22312
2	184680001	184880000	4	2.94387	184785342	3.22312
2	184740001	184940000	4	2.49939	184785342	3.22312
2	199920001	200120000	4	2.00761	200102163	3.50892
2	199980001	200180000	5	2.04008	200102163	3.50892
2	200040001	200240000	4	2.10981	200102163	3.50892
2	200100001	200300000	3	2.28318	200102163	3.50892
3	10140001	10340000	5	2.74819	10317164	4.23659
3	10200001	10400000	5	2.99816	10317164	4.23659
3	10260001	10460000	5	3.20238	10317164	4.23659
3	10320001	10520000	4	2.71215	10453294	3.07081
3	10380001	10580000	4	3.11658	10533304	4.21446
3	10440001	10640000	4	3.14422	10533304	4.21446
3	10500001	10700000	3	3.01093	10533304	4.21446
3	10560001	10760000	2	2.40916	10614800	3.13455
3	11340001	11540000	4	3.32511	11481524	5.34937
3	11400001	11600000	5	2.70913	11481524	5.34937
3	11460001	11660000	5	2.35955	11481524	5.34937
3	58200001	58400000	3	2.32256	58344811	3.36548
3	58260001	58460000	4	2.67805	58410124	3.74453
3	58320001	58520000	4	2.7052	58410124	3.74453
3	58380001	58580000	3	2.82457	58410124	3.74453
3	58440001	58640000	3	2.7032	58586049	3.38044
3	58500001	58700000	4	2.28124	58586049	3.38044
3	58560001	58760000	3	1.70844	58586049	3.38044
3	90120001	90320000	5	1.77595	90292173	3.01434
3	90180001	90380000	4	2.2153	90292173	3.01434
3	90240001	90440000	4	2.33436	90292173	3.01434
3	90300001	90500000	4	2.24196	90441542	3.56792
3	90360001	90560000	6	1.70481	90441542	3.56792
3	90420001	90620000	4	1.53001	90441542	3.56792
3	107100001	107300000	5	2.35945	107267941	5.32769
3	107160001	107360000	4	2.82045	107267941	5.32769
3	107220001	107420000	3	3.74487	107267941	5.32769
3	107280001	107480000	2	2.95347	107281750	5.32769
3	108060001	108260000	6	2.24332	108207996	4.23861
3	108120001	108320000	7	2.62929	108207996	4.23861
3	108180001	108380000	9	2.30028	108207996	4.23861
3	108240001	108440000	8	1.76199	108278713	3.1322
3	131460001	131660000	6	1.77758	131616499	4.41945
3	131520001	131720000	6	2.06807	131616499	4.41945
3	131580001	131780000	4	2.18125	131616499	4.41945
3	166080001	166280000	5	2.3262	166261393	3.4243
3	166140001	166340000	5	2.60447	166261393	3.4243
3	166200001	166400000	6	2.22226	166261393	3.4243
3	166260001	166460000	7	1.64217	166261393	3.4243
3	178440001	178640000	5	1.18621	178582083	3.72826
3	178500001	178700000	5	1.27789	178582083	3.72826
3	178560001	178760000	6	1.12055	178582083	3.72826
3	183960001	184160000	5	0.853424	184111119	3.22605
3	184020001	184220000	5	0.899287	184111119	3.22605
3	184080001	184280000	5	1.16349	184111119	3.22605
3	202380001	202580000	5	1.96479	202569703	3.55644
3	202440001	202640000	7	1.61649	202569703	3.55644
3	202500001	202700000	6	1.53594	202569703	3.55644
3	202560001	202760000	6	1.36483	202569703	3.55644
3	205680001	205880000	6	2.52364	205858632	4.19883
3	205740001	205940000	6	2.4608	205858632	4.19883
3	205800001	206000000	3	3.07296	205858632	4.19883
3	212460001	212660000	5	1.26705	212632779	3.35509
3	212520001	212720000	5	0.921588	212632779	3.35509
3	212580001	212780000	6	0.805136	212632779	3.35509
3	220140001	220340000	2	1.94454	220339999	3.08804
3	220200001	220400000	5	1.00594	220339999	3.08804
3	220260001	220460000	5	1.00594	220339999	3.08804
3	220320001	220520000	6	0.767038	220339999	3.08804
4	36120001	36320000	3	1.711	36300198	3.88557
4	36180001	36380000	6	1.42792	36300198	3.88557
4	36240001	36440000	7	1.66773	36300198	3.88557
4	36300001	36500000	7	1.61369	36300198	3.88557
4	42600001	42800000	3	2.32172	42780636	4.02379
4	42660001	42860000	4	2.73824	42780636	4.02379
4	42720001	42920000	5	2.64948	42780636	4.02379
4	42780001	42980000	6	2.37453	42780636	4.02379
4	117000001	117200000	7	2.09202	117156932	4.0413
4	117060001	117260000	5	2.18309	117156932	4.0413
4	117120001	117320000	5	2.11913	117156932	4.0413
5	60360001	60560000	5	2.42862	60520968	4.1117
5	60420001	60620000	6	2.15718	60520968	4.1117
5	60480001	60680000	6	2.01342	60520968	4.1117
5	104100001	104300000	4	2.0332	104280461	3.91788
5	104160001	104360000	5	2.66007	104333074	4.1423
5	104220001	104420000	6	2.83901	104333074	4.1423
5	104280001	104480000	6	2.95563	104333074	4.1423
5	104400001	104600000	5	2.85865	104548761	3.75456
5	104460001	104660000	4	3.03471	104548761	3.75456
5	104520001	104720000	5	2.70017	104548761	3.75456
5	104580001	104780000	3	2.13944	104765542	3.0407
5	104640001	104840000	4	1.6691	104765542	3.0407
5	104700001	104900000	4	1.6691	104765542	3.0407
5	104760001	104960000	4	1.54244	104765542	3.0407
6	45060001	45260000	7	0.992017	45209583	3.2728
6	45120001	45320000	7	0.736208	45209583	3.2728
6	45180001	45380000	7	0.746892	45209583	3.2728
6	70200001	70400000	4	1.09687	70346684	3.58814
6	70260001	70460000	4	1.09687	70346684	3.58814
6	70320001	70520000	3	1.40039	70346684	3.58814
6	80160001	80360000	3	1.30759	80325742	3.25195
6	80220001	80420000	4	1.53376	80325742	3.25195
6	80280001	80480000	5	1.97078	80325742	3.25195
6	80340001	80540000	6	1.97034	80531786	3.22724
6	80400001	80600000	6	1.86209	80531786	3.22724
6	80460001	80660000	6	2.19002	80531786	3.22724
6	80520001	80720000	4	2.31051	80531786	3.22724
6	87180001	87380000	5	1.44389	87374928	3.22136
6	87240001	87440000	7	1.77527	87397263	3.64153
6	87300001	87500000	6	1.9272	87397263	3.64153
6	87360001	87560000	4	2.27486	87397263	3.64153
6	88260001	88460000	6	1.68794	88425944	4.90278
6	88320001	88520000	6	1.65065	88425944	4.90278
6	88380001	88580000	6	1.69442	88425944	4.90278
6	93780001	93980000	6	1.93021	93974128	3.32018
6	93840001	94040000	6	2.30416	93974128	3.32018
6	93900001	94100000	6	1.94751	93974128	3.32018
6	93960001	94160000	6	1.89213	93974128	3.32018
7	8700001	8900000	6	2.10018	8844140	4.12523
7	8760001	8960000	6	2.24433	8844140	4.12523
7	8820001	9020000	4	2.44882	8844140	4.12523
7	14940001	15140000	5	1.1195	15105548	3.54588
7	15000001	15200000	5	1.13822	15105548	3.54588
7	15060001	15260000	6	1.14099	15105548	3.54588
7	24300001	24500000	6	1.15632	24456535	3.03058
7	24360001	24560000	6	1.03426	24456535	3.03058
7	24420001	24620000	6	0.927342	24456535	3.03058
7	38940001	39140000	6	1.80341	39128101	3.94192
7	39000001	39200000	5	1.9472	39128101	3.94192
7	39060001	39260000	5	1.87118	39128101	3.94192
7	39120001	39320000	7	1.38726	39128101	3.94192
7	63240001	63440000	4	1.88124	63431854	3.83707
7	63300001	63500000	4	1.8171	63431854	3.83707
7	63360001	63560000	5	1.79981	63431854	3.83707
7	63420001	63620000	3	2.29893	63431854	3.83707
7	88860001	89060000	6	1.05407	89028728	3.59074
7	88920001	89120000	8	1.22515	89028728	3.59074
7	88980001	89180000	9	1.13054	89028728	3.59074
8	30900001	31100000	5	1.33312	31056800	3.00228
8	30960001	31160000	4	1.50038	31056800	3.00228
8	31020001	31220000	5	1.20399	31056800	3.00228
8	51120001	51320000	2	2.20075	51292558	3.90994
8	51180001	51380000	3	1.97294	51292558	3.90994
8	51240001	51440000	4	1.55454	51292558	3.90994
8	52020001	52220000	4	1.95557	52193997	3.68367
8	52080001	52280000	5	1.9611	52193997	3.68367
8	52140001	52340000	4	2.22495	52193997	3.68367
8	52200001	52400000	4	1.51891	52226358	3.03497
8	66660001	66860000	5	2.63692	66819128	4.042
8	66720001	66920000	6	2.82968	66819128	4.042
8	66780001	66980000	5	2.85734	66819128	4.042
8	69600001	69800000	5	1.14607	69794274	3.08269
8	69660001	69860000	5	1.23234	69794274	3.08269
8	69720001	69920000	5	1.21775	69794274	3.08269
8	69780001	69980000	5	0.961444	69794274	3.08269
9	69420001	69620000	5	2.67732	69587342	3.80902
9	69480001	69680000	5	2.80138	69587342	3.80902
9	69540001	69740000	5	2.90771	69587342	3.80902
9	69600001	69800000	4	2.68238	69602560	3.80902
9	76740001	76940000	3	2.13174	76899181	3.77707
9	76800001	77000000	3	2.22937	76899181	3.77707
9	76860001	77060000	2	2.5186	76899181	3.77707
9	76920001	77120000	2	2.42361	77117774	3.58707
9	76980001	77180000	3	1.66731	77117774	3.58707
9	77040001	77240000	4	1.44838	77117774	3.58707
9	77100001	77300000	5	1.2902	77117774	3.58707
9	78000001	78200000	5	1.99258	78192676	3.38533
9	78060001	78260000	3	2.58736	78192676	3.38533
9	78120001	78320000	4	2.28998	78192676	3.38533
9	78180001	78380000	3	2.13371	78192676	3.38533
10	24240001	24440000	4	1.56912	24402184	3.72652
10	24300001	24500000	5	1.31326	24402184	3.72652
10	24360001	24560000	7	0.749264	24402184	3.72652
10	36960001	37160000	4	1.69836	37109656	4.13234
10	37020001	37220000	5	2.07529	37109656	4.13234
10	37080001	37280000	4	2.53113	37109656	4.13234
10	37140001	37340000	3	2.64182	37306413	3.86529
10	37200001	37400000	2	2.17122	37306413	3.86529
10	37260001	37460000	1	3.86529	37306413	3.86529
10	38040001	38240000	3	2.04452	38216203	3.08546
10	38100001	38300000	2	1.81025	38216203	3.08546
10	38160001	38360000	2	1.81025	38216203	3.08546
10	38340001	38540000	2	2.05424	38481236	3.08546
10	38400001	38600000	3	2.19483	38481236	3.08546
10	38460001	38660000	4	2.26512	38481236	3.08546
10	38520001	38720000	4	2.69627	38717908	4.96259
10	38580001	38780000	5	2.59811	38717908	4.96259
10	38640001	38840000	3	2.67952	38717908	4.96259
10	38700001	38900000	2	3.58404	38717908	4.96259
10	38760001	38960000	1	3.86434	38938375	3.86434
10	38820001	39020000	2	2.18435	38938375	3.86434
10	38880001	39080000	4	2.53301	39061704	4.07479
10	38940001	39140000	3	2.08924	39061704	4.07479
10	39000001	39200000	3	2.08924	39061704	4.07479
10	39060001	39260000	4	2.79527	39061704	4.07479
10	39120001	39320000	4	2.72082	39312880	3.77699
10	39180001	39380000	4	2.72082	39312880	3.77699
10	39240001	39440000	4	2.5468	39312880	3.77699
10	39300001	39500000	5	2.68122	39478557	4.1006
10	39360001	39560000	5	2.25944	39478557	4.1006
10	39420001	39620000	4	2.23588	39478557	4.1006
10	41100001	41300000	5	1.16797	41256937	3.50144
10	41160001	41360000	5	1.29071	41256937	3.50144
10	41220001	41420000	4	2.49518	41404499	4.11524
10	41280001	41480000	3	1.87765	41404499	4.11524
10	41340001	41540000	3	1.9546	41404499	4.11524
10	41400001	41600000	5	1.35184	41404499	4.11524
10	41940001	42140000	4	2.52927	42097155	4.23924
10	42000001	42200000	4	2.99132	42097155	4.23924
10	42060001	42260000	4	3.49446	42097155	4.23924
10	42120001	42320000	5	2.77062	42126389	4.23924
10	42180001	42380000	5	2.17211	42225949	3.60133
10	43380001	43580000	3	1.70631	43570104	3.11344
10	43440001	43640000	1	3.11344	43570104	3.11344
10	43500001	43700000	2	2.33803	43570104	3.11344
10	43560001	43760000	3	2.80765	43755384	3.7469
10	43620001	43820000	3	2.98335	43755384	3.7469
10	43680001	43880000	4	3.0973	43755384	3.7469
10	43740001	43940000	5	3.2655	43935671	4.0395
10	43800001	44000000	3	2.98002	43935671	4.0395
10	43860001	44060000	3	2.52587	43935671	4.0395
10	43920001	44120000	2	3.05811	43935671	4.0395
10	44220001	44420000	1	3.02989	44406319	3.02989
10	44280001	44480000	3	2.0774	44406319	3.02989
10	44340001	44540000	5	2.02962	44521136	3.12722
10	44400001	44600000	6	1.95179	44521136	3.12722
10	44460001	44660000	5	1.83801	44521136	3.12722
10	44520001	44720000	5	2.32498	44521136	3.12722
10	45660001	45860000	6	2.0812	45801553	3.4782
10	45720001	45920000	6	2.35311	45801553	3.4782
10	45780001	45980000	7	2.40637	45801553	3.4782
10	45840001	46040000	5	2.16726	45874281	3.00283
10	45960001	46160000	4	1.90262	46133870	3.32762
10	46020001	46220000	5	2.21614	46133870	3.32762
10	46080001	46280000	6	1.76012	46133870	3.32762
11	21480001	21680000	4	2.62765	21635631	3.63344
11	21540001	21740000	5	3.1641	21709648	3.83621
11	21600001	21800000	4	3.27014	21709648	3.83621
11	21660001	21860000	7	2.61443	21709648	3.83621
11	21720001	21920000	5	2.14143	21814671	3.32437
11	21780001	21980000	6	1.62335	21814671	3.32437
12	64200001	64400000	5	1.72417	64377567	3.23496
12	64260001	64460000	6	2.16278	64377567	3.23496
12	64320001	64520000	5	2.52547	64377567	3.23496
13	27600001	27800000	5	1.73266	27790114	3.1137
13	27660001	27860000	6	1.34325	27790114	3.1137
13	27720001	27920000	6	1.01578	27790114	3.1137
13	27780001	27980000	5	1.13062	27790114	3.1137
13	38340001	38540000	5	1.54329	38501935	3.18961
13	38400001	38600000	5	1.90089	38501935	3.18961
13	38460001	38660000	4	2.23609	38501935	3.18961
13	45240001	45440000	5	1.3601	45397621	3.12211
13	45300001	45500000	4	1.48815	45397621	3.12211
13	45360001	45560000	5	1.55234	45397621	3.12211
13	75120001	75320000	3	1.13416	75313522	3.0804
13	75180001	75380000	4	1.5661	75313522	3.0804
13	75240001	75440000	5	1.47041	75313522	3.0804
13	75300001	75500000	6	1.90775	75458063	4.09444
13	75360001	75560000	5	1.85802	75458063	4.09444
13	75420001	75620000	4	3.13296	75582759	6.49088
13	75480001	75680000	4	2.95105	75582759	6.49088
13	75540001	75740000	6	3.87144	75582759	6.49088
13	75600001	75800000	6	3.46346	75706932	5.48654
13	75660001	75860000	6	2.98571	75706932	5.48654
13	75720001	75920000	6	1.107	75789049	4.04303
13	75780001	75980000	7	0.778309	75789049	4.04303
14	2220001	2420000	3	2.63095	2407054	3.49303
14	2280001	2480000	4	2.6167	2407054	3.49303
14	2340001	2540000	5	2.19167	2407054	3.49303
14	2400001	2600000	4	2.10288	2407054	3.49303
14	10740001	10940000	3	1.59556	10917502	3.47342
14	10800001	11000000	3	1.68723	10917502	3.47342
14	10860001	11060000	2	2.00142	10917502	3.47342
14	28680001	28880000	5	2.45212	28821500	4.15132
14	28740001	28940000	4	2.84567	28821500	4.15132
14	28800001	29000000	4	2.41446	28821500	4.15132
15	49500001	49700000	5	2.54013	49652740	3.59538
15	49560001	49760000	5	2.34485	49652740	3.59538
15	49620001	49820000	4	1.95316	49652740	3.59538
15	72540001	72740000	4	2.49127	72683364	4.9405
15	72600001	72800000	6	2.06961	72683364	4.9405
15	72660001	72860000	6	2.26186	72683364	4.9405
16	24900001	25100000	7	1.58693	25066576	3.38171
16	24960001	25160000	7	1.51266	25066576	3.38171
16	25020001	25220000	7	1.56285	25066576	3.38171
16	32760001	32960000	5	2.30962	32927374	4.23208
16	32820001	33020000	4	3.06279	32927374	4.23208
16	32880001	33080000	4	3.06279	32927374	4.23208
16	32940001	33140000	2	2.72648	32950580	3.91243
16	38340001	38540000	5	2.25147	38486243	3.2155
16	38400001	38600000	5	2.29189	38486243	3.2155
16	38460001	38660000	5	2.02487	38486243	3.2155
16	43980001	44180000	5	1.55373	44146669	3.33854
16	44040001	44240000	5	2.22398	44146669	3.33854
16	44100001	44300000	4	2.26303	44146669	3.33854
16	46560001	46760000	4	2.51116	46758017	3.39339
16	46620001	46820000	5	2.35976	46758017	3.39339
16	46680001	46880000	4	2.35811	46758017	3.39339
16	46740001	46940000	3	1.76923	46758017	3.39339
17	51420001	51620000	4	1.68525	51603434	4.63081
17	51480001	51680000	4	2.21165	51603434	4.63081
17	51540001	51740000	5	2.10715	51603434	4.63081
17	51600001	51800000	5	2.30877	51603434	4.63081
17	58800001	59000000	4	2.11279	58944505	3.63797
17	58860001	59060000	4	2.25093	58944505	3.63797
17	58920001	59120000	4	1.88617	58944505	3.63797
18	1920001	2120000	6	1.58109	2069795	3.53726
18	1980001	2180000	6	1.79737	2069795	3.53726
18	2040001	2240000	5	1.86364	2069795	3.53726
19	5460001	5660000	8	1.43169	5620223	3.01401
19	5520001	5720000	8	1.51564	5620223	3.01401
19	5580001	5780000	7	1.54628	5620223	3.01401
19	7020001	7220000	4	1.7924	7188409	3.32376
19	7080001	7280000	4	1.7924	7188409	3.32376
19	7140001	7340000	4	2.41168	7188409	3.32376
21	17640001	17840000	3	2.11365	17835227	3.44618
21	17700001	17900000	5	2.19254	17835227	3.44618
21	17760001	17960000	6	2.47219	17835227	3.44618
21	17820001	18020000	6	2.62378	17835227	3.44618
21	17880001	18080000	6	2.24983	17896095	3.11921
22	21180001	21380000	5	1.11268	21350252	3.21878
22	21240001	21440000	5	1.01755	21350252	3.21878
22	21300001	21500000	6	0.835276	21350252	3.21878
24	30960001	31160000	4	1.74598	31103883	3.88051
24	31020001	31220000	6	1.28769	31103883	3.88051
24	31080001	31280000	4	1.38226	31103883	3.88051
25	16920001	17120000	6	1.80056	17099362	3.92219
25	16980001	17180000	6	1.66849	17099362	3.92219
25	17040001	17240000	6	1.58556	17099362	3.92219
25	42840001	43040000	6	1.22969	43030005	4.00051
25	42900001	43100000	6	1.8962	43030005	4.00051
25	42960001	43160000	8	1.74043	43030005	4.00051
25	43020001	43220000	7	1.78476	43030005	4.00051
26	42720001	42920000	6	1.61249	42872015	4.56098
26	42780001	42980000	4	2.20492	42872015	4.56098
26	42840001	43040000	4	2.05569	42872015	4.56098

## Sheet: E2 vs S hapFLK
Chr	Windows		Number of SNPs	Mean value	Position of Maximum Peak	Value of Maximum Peak
	Start	End
2	50820001	51020000	3	2.99078	50984985	3.00479
2	50880001	51080000	3	2.98862	50984985	3.00479
2	50940001	51140000	3	2.98862	50984985	3.00479
2	51000001	51200000	3	3.03808	51198343	3.08497
2	51060001	51260000	3	3.03808	51198343	3.08497
2	51120001	51320000	2	3.0637	51198343	3.08497
2	51180001	51380000	3	3.14587	51366134	3.21125
2	51240001	51440000	3	3.19853	51438976	3.24297
2	51300001	51500000	3	3.19853	51438976	3.24297
2	51360001	51560000	2	3.22711	51438976	3.24297
2	51420001	51620000	3	3.31786	51604846	3.37208
2	51480001	51680000	4	3.457	51659578	3.66064
2	51540001	51740000	5	3.50475	51712124	3.69577
2	51600001	51800000	5	3.59005	51773304	3.76501
2	51660001	51860000	3	3.74126	51773304	3.76501
2	51720001	51920000	3	3.74796	51773304	3.76501
2	51780001	51980000	3	3.72638	51833502	3.76301
2	51840001	52040000	3	3.70357	51880519	3.71587
2	51900001	52100000	4	3.6878	51954499	3.70026
2	51960001	52160000	5	3.66742	52008170	3.69459
2	52020001	52220000	5	3.64577	52042919	3.68924
2	52080001	52280000	6	3.60499	52081095	3.66712
2	52140001	52340000	6	3.55583	52154988	3.64136
2	52200001	52400000	6	3.51248	52203437	3.58631
2	52260001	52460000	4	3.4827	52273079	3.5325
2	52320001	52520000	5	3.33505	52320761	3.50174
2	52380001	52580000	4	3.29338	52382086	3.38131
2	52440001	52640000	5	3.19477	52463944	3.3608
2	52500001	52700000	5	3.08977	52508876	3.17682
2	52560001	52760000	5	3.05396	52580090	3.10896
2	52620001	52820000	5	2.94838	52697077	3.04687
2	52680001	52880000	5	2.87855	52697077	3.04687
2	110160001	110360000	5	2.8311	110349592	3.00185
2	110220001	110420000	4	2.86217	110349592	3.00185
2	110280001	110480000	2	3.0198	110471328	3.03776
2	110340001	110540000	4	3.05294	110532518	3.1004
2	110400001	110600000	4	3.05878	110532518	3.1004
2	110460001	110660000	5	3.02215	110532518	3.1004
2	110520001	110720000	5	2.96198	110532518	3.1004
2	110580001	110780000	6	2.74497	110584408	3.02523
3	4560001	4760000	6	2.88763	4735779	3.05771
3	4620001	4820000	5	3.05786	4804781	3.19668
3	4680001	4880000	4	3.09445	4804781	3.19668
3	4740001	4940000	3	3.19145	4910604	3.20775
3	4800001	5000000	4	3.19035	4910604	3.20775
3	4860001	5060000	4	3.18283	4910604	3.20775
3	4920001	5120000	5	3.16683	4969248	3.18011
3	4980001	5180000	3	3.15906	5018436	3.16661
3	5040001	5240000	3	3.14059	5079666	3.16512
3	5100001	5300000	3	3.12001	5102353	3.14544
3	5160001	5360000	2	3.1073	5184198	3.11121
3	5220001	5420000	2	3.09262	5275838	3.10339
3	5280001	5480000	3	3.06392	5379305	3.08185
3	5340001	5540000	4	3.056	5379305	3.08185
3	5400001	5600000	5	3.00361	5434288	3.06489
3	5460001	5660000	6	2.95354	5464862	3.04502
3	105300001	105500000	2	3.00395	105480746	3.02144
3	105360001	105560000	3	3.0186	105545807	3.04792
3	105420001	105620000	4	3.0371	105596682	3.0926
3	105480001	105680000	4	3.07772	105652073	3.14893
3	105540001	105740000	3	3.09648	105652073	3.14893
3	105600001	105800000	2	3.15908	105750852	3.16922
3	105660001	105860000	2	3.26651	105807623	3.36379
3	105720001	105920000	3	3.3641	105909563	3.55928
3	105780001	105980000	3	3.50275	105937365	3.58519
3	105840001	106040000	4	3.5849	105982434	3.601
3	105900001	106100000	5	3.59085	106079073	3.61462
3	105960001	106160000	3	3.60325	106079073	3.61462
3	106020001	106220000	3	3.6217	106213800	3.65634
3	106080001	106280000	1	3.65634	106213800	3.65634
3	106140001	106340000	1	3.65634	106213800	3.65634
3	106200001	106400000	1	3.65634	106213800	3.65634
3	106620001	106820000	2	3.83337	106813495	3.84626
3	106680001	106880000	2	3.83337	106813495	3.84626
3	106740001	106940000	4	3.83942	106917875	3.85099
3	106800001	107000000	3	3.84573	106917875	3.85099
3	106860001	107060000	4	3.84503	107057735	3.85492
3	106920001	107120000	4	3.85069	107101550	3.87362
3	106980001	107180000	4	3.85943	107129908	3.87491
3	107040001	107240000	4	3.86761	107129908	3.87491
3	107100001	107300000	5	3.85116	107129908	3.87491
3	107160001	107360000	4	3.7778	107184873	3.86698
3	107220001	107420000	3	3.74807	107267941	3.83774
3	107280001	107480000	2	3.70323	107281750	3.80257
3	107580001	107780000	1	3.4531	107748212	3.4531
3	107640001	107840000	2	3.41648	107748212	3.4531
3	107700001	107900000	3	3.39707	107748212	3.4531
3	107760001	107960000	5	3.31823	107809276	3.37986
3	107820001	108020000	5	3.28295	107841096	3.35827
3	107880001	108080000	6	3.1714	107903196	3.32058
3	107940001	108140000	6	2.99652	107954336	3.21468
3	108000001	108200000	6	2.81927	108036079	3.06885
5	46200001	46400000	6	2.91666	46398979	3.21393
5	46260001	46460000	5	2.97773	46398979	3.21393
5	46320001	46520000	4	3.20835	46506053	3.2997
5	46380001	46580000	4	3.2803	46526812	3.3204
5	46440001	46640000	3	3.30242	46526812	3.3204
5	46500001	46700000	3	3.33993	46677506	3.39967
5	46560001	46760000	3	3.40105	46743052	3.43206
5	46620001	46820000	3	3.40105	46743052	3.43206
5	46680001	46880000	3	3.43148	46838330	3.49096
5	46740001	46940000	3	3.49774	46925830	3.5702
5	46800001	47000000	3	3.52978	46925830	3.5702
5	46860001	47060000	4	3.50124	46925830	3.5702
5	46920001	47120000	4	3.50124	46925830	3.5702
5	46980001	47180000	3	3.43506	47019819	3.47332
5	47040001	47240000	2	3.39561	47152035	3.39857
5	47100001	47300000	3	3.39019	47152035	3.39857
5	47160001	47360000	4	3.38395	47213651	3.39264
5	47220001	47420000	4	3.37565	47311331	3.38403
5	47280001	47480000	3	3.37441	47311331	3.38403
5	47340001	47540000	3	3.35219	47346504	3.37976
5	47400001	47600000	2	3.3202	47577234	3.323
5	47460001	47660000	3	3.31245	47577234	3.323
5	47520001	47720000	4	3.2758	47577234	3.323
5	47580001	47780000	4	3.22732	47618714	3.29697
5	47640001	47840000	4	3.18019	47685428	3.24763
5	47700001	47900000	3	3.09319	47771920	3.12909
5	47760001	47960000	4	3.07696	47771920	3.12909
5	47820001	48020000	4	3.02795	47846819	3.04202
5	47880001	48080000	4	3.00077	47934476	3.02829
5	47940001	48140000	4	2.96598	47969686	3.0243
9	77580001	77780000	2	3.05291	77745675	3.11047
9	77640001	77840000	2	3.12171	77789631	3.13295
9	77700001	77900000	4	3.12734	77854517	3.13849
9	77760001	77960000	3	3.13296	77854517	3.13849
9	77820001	78020000	3	3.193	78002763	3.31308
9	77880001	78080000	2	3.3265	78035514	3.33992
9	77940001	78140000	2	3.3265	78035514	3.33992
9	78000001	78200000	5	3.32962	78035514	3.33992
9	78060001	78260000	3	3.3317	78146232	3.33612
9	78120001	78320000	4	3.32531	78146232	3.33612
9	78180001	78380000	3	3.31024	78192676	3.32419
9	78240001	78440000	4	3.29842	78262425	3.30613
9	78300001	78500000	5	3.30121	78480777	3.31949
9	78360001	78560000	6	3.30597	78551406	3.33553
9	78420001	78620000	5	3.33085	78589783	3.40556
9	78480001	78680000	4	3.33881	78589783	3.40556
9	78540001	78740000	4	3.37917	78697699	3.40809
9	78600001	78800000	4	3.38181	78697699	3.40809
9	78660001	78860000	5	3.37903	78697699	3.40809
9	78720001	78920000	4	3.37528	78905163	3.38153
9	78780001	78980000	4	3.36104	78905163	3.38153
9	78840001	79040000	5	3.33481	78905163	3.38153
9	78900001	79100000	5	3.3203	78905163	3.38153
9	78960001	79160000	5	3.28632	79008461	3.31616
9	79020001	79220000	6	3.27138	79077850	3.2953
9	79080001	79280000	6	3.22197	79145608	3.26818
9	79140001	79340000	6	3.20009	79145608	3.26818
9	79200001	79400000	6	3.1735	79201110	3.24836
9	79260001	79460000	6	3.18718	79415948	3.25003
9	79320001	79520000	6	3.23904	79499991	3.29231
9	79380001	79580000	5	3.27093	79543892	3.29349
9	79440001	79640000	5	3.28896	79543892	3.29349
9	79500001	79700000	4	3.28926	79543892	3.29349
9	79560001	79760000	4	3.29224	79735963	3.30543
9	79620001	79820000	4	3.29932	79773076	3.31927
9	79680001	79880000	4	3.30337	79773076	3.31927
9	79740001	79940000	4	3.31385	79924370	3.34735
9	79800001	80000000	4	3.32825	79972939	3.37687
9	79860001	80060000	4	3.49772	80035773	3.71072
9	79920001	80120000	6	3.5363	80035773	3.71072
9	79980001	80180000	5	3.61256	80035773	3.71072
9	80040001	80240000	4	3.57956	80096609	3.63543
9	80100001	80300000	4	3.54082	80105684	3.59152
9	80160001	80360000	3	3.48486	80191232	3.52208
9	80220001	80420000	5	3.42704	80241834	3.4805
9	80280001	80480000	5	3.39456	80309969	3.45201
9	80340001	80540000	6	3.35092	80388982	3.42198
9	80400001	80600000	6	3.32392	80401318	3.39553
9	80460001	80660000	4	3.27067	80501097	3.31107
9	80520001	80720000	4	3.2371	80530907	3.27364
9	80580001	80780000	6	3.18447	80583512	3.26002
9	80640001	80840000	5	3.14807	80663803	3.17681
9	80700001	80900000	5	3.13802	80767931	3.15799
9	80760001	80960000	4	3.13273	80767931	3.15799
9	80820001	81020000	3	3.07021	80872990	3.12656
9	80880001	81080000	5	2.83141	80928721	3.11486
10	27600001	27800000	5	2.7723	27786853	3.01129
10	27660001	27860000	5	2.85895	27831350	3.04122
10	27720001	27920000	5	3.05938	27901200	3.27906
10	27780001	27980000	6	3.26562	27970755	3.58615
10	27840001	28040000	5	3.43461	27990225	3.63186
10	27900001	28100000	5	3.55396	28047675	3.70759
10	27960001	28160000	7	3.72245	28159835	3.94083
10	28020001	28220000	5	3.84421	28196574	3.94701
10	28080001	28280000	6	3.93668	28275437	4.09216
10	28140001	28340000	5	3.9654	28275437	4.09216
10	28200001	28400000	4	4.11545	28377806	4.20897
10	28260001	28460000	5	4.18095	28444296	4.30622
10	28320001	28520000	6	4.24138	28476824	4.31917
10	28380001	28580000	5	4.28252	28559147	4.31954
10	28440001	28640000	6	4.32393	28628167	4.35177
10	28500001	28700000	6	4.33754	28659743	4.35915
10	28560001	28760000	6	4.35386	28717156	4.36936
10	28620001	28820000	5	4.35856	28717156	4.36936
10	28680001	28880000	5	4.36986	28827436	4.38806
10	28740001	28940000	2	4.38371	28827436	4.38806
10	28800001	29000000	3	4.38057	28827436	4.38806
10	28860001	29060000	3	4.42493	29029990	4.51436
10	28920001	29120000	5	4.50382	29101583	4.633
10	28980001	29180000	5	4.55029	29101583	4.633
10	29040001	29240000	4	4.61974	29101583	4.633
10	29100001	29300000	5	4.6042	29101583	4.633
10	29160001	29360000	6	4.57865	29214065	4.62802
10	29220001	29420000	6	4.55044	29252103	4.58702
10	29280001	29480000	6	4.53132	29319767	4.55816
10	29340001	29540000	5	4.51941	29413536	4.53319
10	29400001	29600000	5	4.51033	29413536	4.53319
10	29460001	29660000	3	4.50204	29479711	4.52634
10	29520001	29720000	3	4.46637	29588481	4.48674
10	29580001	29780000	5	4.46112	29588481	4.48674
10	29640001	29840000	5	4.43755	29660838	4.47731
10	29700001	29900000	4	4.40785	29742016	4.45501
10	29760001	29960000	5	4.37622	29776019	4.45147
10	29820001	30020000	5	4.34429	29852129	4.35602
10	29880001	30080000	5	4.32934	29940445	4.35488
10	29940001	30140000	6	4.23402	29940445	4.35488
10	30000001	30200000	4	4.0466	30042791	4.28128
10	30060001	30260000	5	3.8752	30099193	4.24518
10	30120001	30320000	5	3.75713	30127160	3.86211
10	30180001	30380000	5	3.62743	30201353	3.76464
10	30240001	30440000	4	3.59312	30246476	3.70626
10	30300001	30500000	3	3.4757	30360429	3.60131
10	30360001	30560000	4	3.45076	30360429	3.60131
10	30420001	30620000	3	3.38903	30463826	3.41565
10	30480001	30680000	4	3.35705	30533012	3.37596
10	30540001	30740000	4	3.3417	30591945	3.37548
10	30600001	30800000	3	3.33043	30648329	3.34885
10	30660001	30860000	3	3.3104	30675180	3.3279
10	30720001	30920000	5	3.22209	30823905	3.28876
10	30780001	30980000	5	3.22209	30823905	3.28876
10	30840001	31040000	4	3.20542	30880641	3.26
10	30900001	31100000	3	3.14397	30905566	3.1737
10	30960001	31160000	2	3.07385	31042172	3.11682
10	31020001	31220000	4	3.00859	31042172	3.11682
10	31080001	31280000	5	2.91546	31127399	3.03087
13	60780001	60980000	5	3.00049	60961460	3.01777
13	60840001	61040000	4	3.0035	60961460	3.01777
13	60900001	61100000	3	3.02038	61071432	3.04463
13	60960001	61160000	3	3.02486	61071432	3.04463
13	61020001	61220000	5	3.00025	61071432	3.04463
13	61080001	61280000	4	2.98915	61110363	3.01217
13	61260001	61460000	2	2.99136	61429782	3.0091
13	61320001	61520000	4	3.00135	61467040	3.02085
13	61380001	61580000	6	3.02015	61544570	3.06738
13	61440001	61640000	5	3.02724	61544570	3.06738
13	61500001	61700000	6	3.01565	61544570	3.06738

## Sheet: E2 vs S (ZFst)
Chr	Windows		Number of SNPs	Fst	ZFst
	Start	End
1	83880001	84080000	4	0.417026	4.51944
1	83940001	84140000	3	0.437839	4.7898
1	107880001	108080000	1	0.43769	4.78786
1	123300001	123500000	2	0.397196	4.26185
1	123360001	123560000	2	0.455744	5.02239
1	149700001	149900000	1	0.403829	4.34801
1	176700001	176900000	4	0.402818	4.33488
1	176760001	176960000	3	0.478364	5.31622
1	176820001	177020000	4	0.384698	4.0995
1	177000001	177200000	3	0.39804	4.27281
1	229440001	229640000	3	0.384965	4.10297
1	234000001	234200000	1	0.475703	5.28165
1	242760001	242960000	2	0.40608	4.37725
1	250680001	250880000	1	0.452631	4.98195
2	11280001	11480000	2	0.476381	5.29046
2	21360001	21560000	1	0.390738	4.17796
2	21420001	21620000	1	0.390738	4.17796
2	51720001	51920000	3	0.414695	4.48916
2	51780001	51980000	3	0.444161	4.87192
2	66360001	66560000	1	0.403829	4.34801
2	110280001	110480000	2	0.553015	6.28593
2	110340001	110540000	4	0.513086	5.76726
2	110400001	110600000	4	0.49781	5.56882
2	110460001	110660000	5	0.467681	5.17745
2	110520001	110720000	5	0.417611	4.52704
2	138360001	138560000	1	0.522305	5.88701
2	232620001	232820000	4	0.480151	5.33943
2	232680001	232880000	5	0.429161	4.67707
2	232740001	232940000	4	0.423342	4.60148
3	4800001	5000000	4	0.45646	5.03169
3	4860001	5060000	4	0.51085	5.73821
3	4920001	5120000	5	0.548423	6.22628
3	4980001	5180000	3	0.514972	5.79176
3	5040001	5240000	3	0.432611	4.72189
3	29280001	29480000	2	0.380317	4.04259
3	33420001	33620000	3	0.413022	4.46743
3	33540001	33740000	3	0.516151	5.80707
3	33600001	33800000	3	0.436668	4.77459
3	63840001	64040000	3	0.436723	4.7753
3	74820001	75020000	5	0.415291	4.4969
3	88020001	88220000	4	0.420109	4.55949
3	89280001	89480000	4	0.402485	4.33055
3	101940001	102140000	4	0.384362	4.09514
3	107040001	107240000	4	0.544025	6.16915
3	107100001	107300000	5	0.445514	4.8895
3	107580001	107780000	1	0.402497	4.33071
3	107640001	107840000	2	0.402705	4.33341
3	137100001	137300000	5	0.452297	4.97761
3	137160001	137360000	4	0.438836	4.80275
3	138420001	138620000	3	0.424333	4.61436
3	138480001	138680000	3	0.424333	4.61436
3	138540001	138740000	4	0.397944	4.27157
3	161400001	161600000	2	0.459804	5.07513
3	194040001	194240000	3	0.393572	4.21477
3	206760001	206960000	1	0.600227	6.89922
3	206820001	207020000	2	0.477775	5.30857
4	73080001	73280000	4	0.450051	4.94843
4	92160001	92360000	3	0.447754	4.9186
4	92220001	92420000	3	0.420794	4.56839
4	98580001	98780000	3	0.388601	4.1502
4	98640001	98840000	2	0.441601	4.83867
4	99000001	99200000	3	0.461419	5.0961
4	101340001	101540000	4	0.379023	4.02578
4	101400001	101600000	2	0.480296	5.34132
4	101460001	101660000	2	0.480296	5.34132
5	46500001	46700000	3	0.43754	4.78592
5	46560001	46760000	3	0.405141	4.36505
5	46620001	46820000	3	0.405141	4.36505
5	46740001	46940000	3	0.38619	4.11888
5	46800001	47000000	3	0.403961	4.34973
5	46860001	47060000	4	0.423151	4.599
5	46920001	47120000	4	0.423151	4.599
5	54240001	54440000	1	0.392735	4.2039
5	56640001	56840000	2	0.429966	4.68753
5	56700001	56900000	3	0.403682	4.3461
5	68580001	68780000	3	0.416656	4.51463
5	80640001	80840000	2	0.398627	4.28044
5	82380001	82580000	3	0.425624	4.63113
5	82440001	82640000	1	0.471605	5.22842
5	97380001	97580000	3	0.384191	4.09291
5	97440001	97640000	2	0.403041	4.33778
5	97500001	97700000	1	0.522674	5.89181
6	2760001	2960000	3	0.379928	4.03754
6	2820001	3020000	3	0.379928	4.03754
6	34920001	35120000	2	0.49051	5.474
6	62160001	62360000	2	0.395431	4.23892
6	64740001	64940000	3	0.386627	4.12456
6	69840001	70040000	1	0.5767	6.5936
6	74160001	74360000	3	0.625317	7.22514
6	74220001	74420000	3	0.378472	4.01862
6	79920001	80120000	3	0.429116	4.67649
7	6000001	6200000	1	0.381591	4.05914
7	19260001	19460000	2	0.408477	4.40839
8	8340001	8540000	2	0.413668	4.47582
8	9780001	9980000	3	0.407325	4.39342
8	32160001	32360000	1	0.497785	5.5685
8	32220001	32420000	1	0.497785	5.5685
8	48300001	48500000	1	0.413539	4.47414
8	89160001	89360000	4	0.384125	4.09206
9	1200001	1400000	4	0.386213	4.11918
9	21240001	21440000	4	0.388461	4.14838
9	21300001	21500000	5	0.397165	4.26145
9	79980001	80180000	5	0.442525	4.85067
10	19740001	19940000	2	0.43707	4.77981
10	29280001	29480000	5	0.459383	5.06966
10	29340001	29540000	3	0.442715	4.85314
11	12300001	12500000	4	0.46893	5.19367
11	18180001	18380000	4	0.519086	5.8452
11	18240001	18440000	4	0.657838	7.64758
11	18300001	18500000	4	0.526903	5.94674
11	18360001	18560000	4	0.403177	4.33954
11	38640001	38840000	2	0.526821	5.94567
11	56880001	57080000	1	0.380281	4.04212
12	3480001	3680000	3	0.383023	4.07774
12	3540001	3740000	3	0.383023	4.07774
12	33180001	33380000	2	0.415889	4.50467
12	69720001	69920000	5	0.403797	4.3476
13	15600001	15800000	1	0.392735	4.2039
13	38580001	38780000	2	0.504683	5.6581
13	38640001	38840000	4	0.480416	5.34287
13	63900001	64100000	4	0.387184	4.13179
13	63960001	64160000	2	0.632873	7.32329
13	64020001	64220000	2	0.386402	4.12163
13	75420001	75620000	4	0.383632	4.08565
13	76620001	76820000	3	0.38248	4.07069
14	14940001	15140000	1	0.379783	4.03565
14	49320001	49520000	1	0.43463	4.74812
14	53400001	53600000	1	0.495127	5.53397
14	53460001	53660000	1	0.495127	5.53397
15	2460001	2660000	2	0.384627	4.09858
15	15840001	16040000	1	0.459836	5.07554
15	20820001	21020000	2	0.390127	4.17002
15	64980001	65180000	3	0.404867	4.36149
15	67140001	67340000	2	0.509132	5.71589
15	67200001	67400000	3	0.444131	4.87153
16	14040001	14240000	3	0.38748	4.13564
16	18120001	18320000	2	0.437548	4.78602
16	33060001	33260000	2	0.403475	4.34341
17	8160001	8360000	2	0.441757	4.8407
17	8220001	8420000	3	0.38361	4.08537
17	13020001	13220000	2	0.481663	5.35907
17	13080001	13280000	2	0.481663	5.35907
17	13140001	13340000	1	0.619468	7.14916
17	13200001	13400000	1	0.619468	7.14916
17	18780001	18980000	4	0.416941	4.51834
17	18840001	19040000	4	0.48502	5.40268
17	18900001	19100000	3	0.54482	6.17948
17	19500001	19700000	2	0.506393	5.68032
17	29820001	30020000	3	0.460065	5.07852
17	29880001	30080000	3	0.516553	5.81229
17	29940001	30140000	2	0.415419	4.49857
17	30000001	30200000	2	0.415419	4.49857
17	51840001	52040000	2	0.460294	5.08149
17	63360001	63560000	3	0.449203	4.93742
18	30060001	30260000	1	0.383251	4.0807
18	30660001	30860000	4	0.424473	4.61618
18	30720001	30920000	4	0.404667	4.3589
18	30780001	30980000	3	0.461353	5.09525
18	45900001	46100000	4	0.403924	4.34925
18	45960001	46160000	5	0.412818	4.46478
18	46020001	46220000	5	0.426428	4.64157
18	49080001	49280000	2	0.407538	4.39619
18	51660001	51860000	1	0.448447	4.9276
18	51720001	51920000	1	0.448447	4.9276
19	2460001	2660000	1	0.440358	4.82252
19	48480001	48680000	2	0.547779	6.21792
19	48540001	48740000	3	0.639631	7.41107
19	48600001	48800000	3	0.600474	6.90243
19	48660001	48860000	3	0.411197	4.44372
20	8880001	9080000	2	0.386038	4.11691
20	39120001	39320000	1	0.419298	4.54895
21	2640001	2840000	3	0.412895	4.46578
21	11520001	11720000	3	0.483103	5.37778
21	11580001	11780000	2	0.712579	8.35867
21	11640001	11840000	1	0.730844	8.59593
21	22500001	22700000	1	0.41703	4.51949
22	12420001	12620000	2	0.380883	4.04994
22	12480001	12680000	3	0.389057	4.15612
22	15780001	15980000	1	0.47625	5.28876
22	15840001	16040000	1	0.47625	5.28876
23	25500001	25700000	2	0.382745	4.07413
23	25560001	25760000	2	0.382745	4.07413
23	26100001	26300000	2	0.527308	5.952
23	26160001	26360000	2	0.527308	5.952
23	26220001	26420000	2	0.527308	5.952
23	27180001	27380000	2	0.482329	5.36772
23	57300001	57500000	2	0.383334	4.08178
23	61380001	61580000	1	0.535453	6.0578
23	61440001	61640000	3	0.450809	4.95828
23	61500001	61700000	3	0.450809	4.95828
24	9660001	9860000	1	0.47362	5.25459
24	9720001	9920000	2	0.491625	5.48848
24	10260001	10460000	1	0.493474	5.5125
26	27300001	27500000	3	0.379359	4.03015

## Sheet: E2 vs S (Rsb)
Chr	Windows		Number of SNPs	Mean value	Position of Maximum Peak	Value of Maximum Peak
	Start	End
1	55320001	55520000	4	1.81688	55472723	3.94081
1	55380001	55580000	4	1.66057	55472723	3.94081
1	55440001	55640000	5	2.07211	55472723	3.94081
1	65220001	65420000	5	1.81655	65402748	4.08726
1	65280001	65480000	6	1.43935	65402748	4.08726
1	65340001	65540000	5	1.32267	65402748	4.08726
1	65400001	65600000	5	1.13013	65402748	4.08726
1	157680001	157880000	5	2.09608	157857232	3.59572
1	157740001	157940000	5	2.05026	157857232	3.59572
1	157800001	158000000	4	2.24226	157857232	3.59572
1	157920001	158120000	4	3.10672	158060624	4.04502
1	157980001	158180000	4	2.99466	158060624	4.04502
1	158040001	158240000	4	2.86201	158060624	4.04502
1	158100001	158300000	4	2.42178	158100289	3.05992
1	158280001	158480000	6	2.74056	158475327	3.10833
1	158340001	158540000	7	2.7063	158475327	3.10833
1	158400001	158600000	8	2.67487	158475327	3.10833
1	158460001	158660000	5	2.86029	158632970	3.95338
1	158520001	158720000	4	2.66538	158632970	3.95338
1	158580001	158780000	3	2.8169	158632970	3.95338
1	168300001	168500000	5	2.11547	168466995	3.11063
1	168360001	168560000	6	2.26802	168466995	3.11063
1	168420001	168620000	6	2.45761	168466995	3.11063
1	220740001	220940000	6	2.08549	220927108	3.46729
1	220800001	221000000	8	2.84126	220983696	4.34572
1	220860001	221060000	6	3.40294	220983696	4.34572
1	220920001	221120000	6	3.27874	220983696	4.34572
1	220980001	221180000	4	3.05965	220983696	4.34572
1	249900001	250100000	6	1.26331	250095517	3.63836
1	249960001	250160000	6	1.42337	250095517	3.63836
1	250020001	250220000	4	2.54702	250196946	3.84745
1	250080001	250280000	4	3.03625	250196946	3.84745
1	250140001	250340000	5	1.99202	250196946	3.84745
1	250200001	250400000	3	1.54598	250248301	3.1845
1	256320001	256520000	6	1.34634	256508912	3.17319
1	256380001	256580000	5	1.70286	256508912	3.17319
1	256440001	256640000	5	1.88171	256508912	3.17319
1	256500001	256700000	6	1.93759	256508912	3.17319
2	50040001	50240000	7	2.03793	50219602	4.43232
2	50100001	50300000	7	2.02413	50219602	4.43232
2	50160001	50360000	6	2.2066	50219602	4.43232
2	51960001	52160000	5	0.979248	52154988	3.06656
2	52020001	52220000	5	1.23374	52154988	3.06656
2	52080001	52280000	6	1.27095	52154988	3.06656
2	52140001	52340000	6	1.54228	52154988	3.06656
2	52320001	52520000	5	1.43294	52463944	3.34662
2	52380001	52580000	4	1.5755	52463944	3.34662
2	52440001	52640000	5	2.26989	52590783	4.18541
2	52500001	52700000	5	2.9296	52590783	4.18541
2	52560001	52760000	5	2.97071	52590783	4.18541
2	52620001	52820000	5	3.17884	52697077	4.15494
2	52680001	52880000	5	3.16456	52697077	4.15494
2	52740001	52940000	6	2.79884	52770626	3.3395
2	52800001	53000000	5	2.76104	52980170	3.30919
2	52860001	53060000	5	2.41279	52980170	3.30919
2	52920001	53120000	6	1.72869	52980170	3.30919
2	52980001	53180000	6	1.34298	52980170	3.30919
2	86100001	86300000	6	1.54481	86247083	3.80873
2	86160001	86360000	5	2.08197	86247083	3.80873
2	86220001	86420000	6	1.95215	86247083	3.80873
2	91860001	92060000	4	2.36407	92033374	3.38749
2	91920001	92120000	5	2.2125	92033374	3.38749
2	91980001	92180000	4	2.01693	92033374	3.38749
2	110340001	110540000	4	1.20669	110524110	3.48777
2	110400001	110600000	4	2.12673	110584408	4.17798
2	110460001	110660000	5	1.90046	110584408	4.17798
2	110520001	110720000	5	2.1408	110584408	4.17798
2	110580001	110780000	6	2.19803	110584408	4.17798
2	131460001	131660000	4	1.32093	131609058	3.00737
2	131520001	131720000	5	1.34211	131609058	3.00737
2	131580001	131780000	6	1.15571	131609058	3.00737
2	184320001	184520000	5	1.29219	184516382	3.64648
2	184380001	184580000	5	1.37745	184516382	3.64648
2	184440001	184640000	6	1.40144	184516382	3.64648
2	184500001	184700000	5	1.81945	184516382	3.64648
2	203160001	203360000	5	2.51412	203359036	3.46987
2	203220001	203420000	5	2.89312	203359036	3.46987
2	203280001	203480000	5	2.59319	203359036	3.46987
2	203340001	203540000	5	2.30459	203359036	3.46987
2	203640001	203840000	6	2.13145	203797311	3.40062
2	203700001	203900000	7	1.87045	203797311	3.40062
2	203760001	203960000	6	1.74171	203797311	3.40062
3	45600001	45800000	5	2.05592	45778943	3.15524
3	45660001	45860000	3	1.90554	45778943	3.15524
3	45720001	45920000	3	1.5815	45778943	3.15524
3	105360001	105560000	3	1.59786	105545807	3.01176
3	105420001	105620000	4	1.8989	105545807	3.01176
3	105480001	105680000	4	2.15465	105545807	3.01176
3	105540001	105740000	3	2.51731	105545807	3.01176
3	105660001	105860000	2	2.97245	105807623	3.20674
3	105720001	105920000	3	2.6155	105807623	3.20674
3	105780001	105980000	3	2.26897	105807623	3.20674
3	105840001	106040000	4	2.19125	106027418	4.08038
3	105900001	106100000	5	1.96647	106027418	4.08038
3	105960001	106160000	3	2.07739	106027418	4.08038
3	106020001	106220000	3	2.07667	106027418	4.08038
3	106860001	107060000	4	2.51521	107008527	3.04656
3	106920001	107120000	4	2.26274	107008527	3.04656
3	106980001	107180000	4	1.85042	107008527	3.04656
3	107040001	107240000	4	1.17337	107057735	3.04656
3	108180001	108380000	9	2.02495	108373168	3.7182
3	108240001	108440000	8	2.21549	108373168	3.7182
3	108300001	108500000	7	2.65641	108373168	3.7182
3	108360001	108560000	5	2.56372	108373168	3.7182
3	108420001	108620000	5	1.89615	108446839	3.21379
3	216840001	217040000	4	2.01679	216992614	3.69856
3	216900001	217100000	4	1.99784	216992614	3.69856
3	216960001	217160000	4	1.99784	216992614	3.69856
4	111360001	111560000	5	0.901072	111531912	3.03178
4	111420001	111620000	4	0.998682	111531912	3.03178
4	111480001	111680000	5	0.995879	111531912	3.03178
5	36840001	37040000	5	1.70706	36999658	3.51224
5	36900001	37100000	6	1.67708	36999658	3.51224
5	36960001	37160000	5	1.543	36999658	3.51224
5	46320001	46520000	4	2.49469	46485746	3.423
5	46380001	46580000	4	2.88354	46485746	3.423
5	46440001	46640000	3	3.27432	46485746	3.423
5	46500001	46700000	3	2.50092	46506053	3.423
5	46740001	46940000	3	2.408	46925830	3.95808
5	46800001	47000000	3	2.1068	46925830	3.95808
5	46860001	47060000	4	2.19317	46925830	3.95808
5	46920001	47120000	4	2.19317	46925830	3.95808
5	47160001	47360000	4	2.25121	47311331	3.08146
5	47220001	47420000	4	1.95415	47311331	3.08146
5	47280001	47480000	3	2.30304	47311331	3.08146
5	47340001	47540000	3	2.60136	47485996	3.97641
5	47400001	47600000	2	2.29855	47485996	3.97641
5	47460001	47660000	3	2.28134	47485996	3.97641
5	48060001	48260000	4	2.18844	48226104	3.09835
5	48120001	48320000	5	2.3713	48318615	3.43311
5	48180001	48380000	4	2.7022	48318615	3.43311
5	48240001	48440000	2	2.68882	48318615	3.43311
5	48300001	48500000	2	2.822	48318615	3.43311
5	48660001	48860000	6	1.71899	48821370	3.30485
5	48720001	48920000	5	1.46545	48821370	3.30485
5	48780001	48980000	3	1.41765	48821370	3.30485
5	68160001	68360000	6	1.66308	68344697	3.99147
5	68220001	68420000	7	2.00516	68344697	3.99147
5	68280001	68480000	6	1.84156	68344697	3.99147
5	68340001	68540000	5	1.99132	68344697	3.99147
5	68400001	68600000	4	1.49651	68417112	3.82314
6	7740001	7940000	5	1.82354	7892348	4.03113
6	7800001	8000000	6	1.75582	7892348	4.03113
6	7860001	8060000	6	1.89392	7892348	4.03113
6	17760001	17960000	7	1.82328	17934653	3.32537
6	17820001	18020000	6	1.94203	17934653	3.32537
6	17880001	18080000	5	1.74744	17934653	3.32537
6	34440001	34640000	5	1.67267	34609619	3.3458
6	34500001	34700000	6	2.18238	34643974	3.5192
6	34560001	34760000	5	2.65457	34643974	3.5192
6	34620001	34820000	3	2.62012	34643974	3.5192
6	45060001	45260000	7	2.13144	45209583	4.21565
6	45120001	45320000	7	2.24094	45209583	4.21565
6	45180001	45380000	7	2.10958	45209583	4.21565
6	48900001	49100000	5	2.37036	49041103	3.35677
6	48960001	49160000	5	2.80205	49103727	3.46646
6	49020001	49220000	6	2.99796	49103727	3.46646
6	49080001	49280000	7	2.52532	49103727	3.46646
6	50820001	51020000	6	1.55982	50975061	3.93819
6	50880001	51080000	6	1.49835	50975061	3.93819
6	50940001	51140000	5	1.65135	50975061	3.93819
6	52080001	52280000	4	2.5367	52267746	4.3613
6	52140001	52340000	5	2.45223	52267746	4.3613
6	52200001	52400000	6	2.89623	52380818	5.28204
6	52260001	52460000	6	2.80362	52380818	5.28204
6	52320001	52520000	5	2.34544	52380818	5.28204
6	52380001	52580000	6	2.20431	52380818	5.28204
6	55500001	55700000	7	1.08212	55697868	3.33835
6	55560001	55760000	7	1.65813	55697868	3.33835
6	55620001	55820000	7	2.26176	55697868	3.33835
6	55680001	55880000	7	2.34611	55697868	3.33835
6	55740001	55940000	6	2.01735	55794685	3.24523
6	76260001	76460000	3	2.34277	76451094	3.49217
6	76320001	76520000	3	2.6881	76451094	3.49217
6	76380001	76580000	4	2.81693	76451094	3.49217
6	76440001	76640000	5	2.33668	76451094	3.49217
6	76500001	76700000	4	2.04781	76539791	3.20345
6	79860001	80060000	4	1.35522	80037849	3.21182
6	79920001	80120000	3	1.12777	80037849	3.21182
6	79980001	80180000	3	1.42088	80037849	3.21182
6	80160001	80360000	3	2.3113	80325742	4.32709
6	80220001	80420000	4	2.58203	80325742	4.32709
6	80280001	80480000	5	2.92155	80325742	4.32709
6	80340001	80540000	6	3.2383	80516832	6.25306
6	80400001	80600000	6	2.76221	80516832	6.25306
6	80460001	80660000	6	2.9868	80516832	6.25306
6	88440001	88640000	6	1.88585	88617622	3.28747
6	88500001	88700000	4	2.10544	88617622	3.28747
6	88560001	88760000	3	1.99584	88617622	3.28747
6	93960001	94160000	6	1.39544	94131865	3.47367
6	94020001	94220000	5	1.62673	94131865	3.47367
6	94080001	94280000	5	1.53421	94131865	3.47367
7	23340001	23540000	3	1.84162	23484331	3.06047
7	23400001	23600000	2	2.15577	23484331	3.06047
7	23460001	23660000	3	2.20037	23484331	3.06047
8	4860001	5060000	5	1.29808	5039045	3.76217
8	4920001	5120000	6	1.3888	5039045	3.76217
8	4980001	5180000	6	1.80501	5039045	3.76217
8	14340001	14540000	6	2.29665	14508192	3.26273
8	14400001	14600000	5	2.55927	14508192	3.26273
8	14460001	14660000	7	1.71405	14508192	3.26273
8	15780001	15980000	6	2.16869	15941697	3.01385
8	15840001	16040000	5	2.24361	15941697	3.01385
8	15900001	16100000	5	2.2717	15941697	3.01385
8	16080001	16280000	5	2.9252	16267563	5.66979
8	16140001	16340000	5	3.01494	16267563	5.66979
8	16200001	16400000	6	3.13485	16267563	5.66979
8	16260001	16460000	6	3.15678	16267563	5.66979
8	16320001	16520000	5	2.55565	16447262	3.54651
8	16380001	16580000	4	2.60589	16447262	3.54651
8	16440001	16640000	5	2.50237	16447262	3.54651
8	16500001	16700000	4	2.31929	16548222	3.18912
9	9360001	9560000	4	1.53738	9510152	3.03646
9	9420001	9620000	5	1.81874	9510152	3.03646
9	9480001	9680000	6	1.71706	9510152	3.03646
9	12120001	12320000	6	1.54673	12314781	3.18966
9	12180001	12380000	4	1.6485	12314781	3.18966
9	12240001	12440000	4	1.3825	12314781	3.18966
9	12300001	12500000	3	1.47938	12314781	3.18966
9	56340001	56540000	6	1.50687	56519268	3.01816
9	56400001	56600000	7	1.69039	56519268	3.01816
9	56460001	56660000	5	1.62383	56519268	3.01816
9	68520001	68720000	6	1.8831	68702540	3.50267
9	68580001	68780000	7	1.73064	68702540	3.50267
9	68640001	68840000	6	1.83107	68702540	3.50267
9	68700001	68900000	5	1.37139	68702540	3.50267
9	88200001	88400000	5	1.93554	88391777	3.42434
9	88260001	88460000	5	1.99371	88391777	3.42434
9	88320001	88520000	5	2.108	88391777	3.42434
9	88380001	88580000	6	1.58929	88391777	3.42434
10	29100001	29300000	5	0.983111	29279719	3.07703
10	29160001	29360000	6	1.07081	29279719	3.07703
10	29220001	29420000	6	1.23586	29279719	3.07703
10	29700001	29900000	4	1.39592	29852129	3.03109
10	29760001	29960000	5	2.44524	29917014	4.66807
10	29820001	30020000	5	2.83781	29917014	4.66807
10	29880001	30080000	5	3.0065	29917014	4.66807
10	29940001	30140000	6	2.94928	30127160	4.99448
10	30000001	30200000	4	3.50715	30127160	4.99448
10	30060001	30260000	5	2.63872	30127160	4.99448
10	30120001	30320000	5	2.31089	30127160	4.99448
10	40980001	41180000	3	3.63981	41164246	6.94362
10	41040001	41240000	4	7.15118	41196220	9.92466
10	41100001	41300000	5	7.29611	41196220	9.92466
10	41160001	41360000	5	8.32765	41196220	9.92466
10	41220001	41420000	4	8.50328	41232595	9.57519
10	41280001	41480000	3	7.44508	41404499	9.24315
10	41340001	41540000	3	6.36787	41404499	9.24315
10	41400001	41600000	5	5.86671	41404499	9.24315
10	41460001	41660000	4	5.0226	41465682	5.77316
10	41520001	41720000	2	5.11496	41545097	5.11496
10	41580001	41780000	1	5.11496	41592830	5.11496
10	41640001	41840000	1	4.81685	41788680	4.81685
10	41700001	41900000	2	4.17377	41788680	4.81685
10	41760001	41960000	2	4.17377	41788680	4.81685
10	41820001	42020000	3	3.5361	41998194	5.35858
10	41880001	42080000	3	3.5361	41998194	5.35858
10	41940001	42140000	4	4.17129	41998194	5.35858
10	42000001	42200000	4	3.63616	42097155	4.80378
10	42060001	42260000	4	4.24363	42097155	4.80378
10	42120001	42320000	5	3.47406	42126389	4.80378
10	42180001	42380000	5	2.8265	42225949	4.14891
10	42240001	42440000	3	2.25518	42263285	3.63353
10	43620001	43820000	3	2.75945	43782188	3.62026
10	43680001	43880000	4	2.71646	43782188	3.62026
10	43740001	43940000	5	2.78572	43782188	3.62026
10	43800001	44000000	3	2.43706	43935671	3.41421
10	43860001	44060000	3	2.79987	44035552	3.67591
10	43920001	44120000	2	3.54506	44035552	3.67591
10	43980001	44180000	2	2.57333	44035552	3.67591
10	44340001	44540000	5	2.71379	44495377	6.58005
10	44400001	44600000	6	2.6295	44495377	6.58005
10	44460001	44660000	5	3.33168	44495377	6.58005
10	44520001	44720000	5	2.22532	44626722	3.02702
10	44580001	44780000	4	2.29452	44626722	3.02702
10	44760001	44960000	3	3.15176	44940612	4.62254
10	44820001	45020000	2	3.65701	44940612	4.62254
10	44880001	45080000	3	3.4434	44940612	4.62254
10	44940001	45140000	3	2.99689	44940612	4.62254
10	45000001	45200000	3	2.39189	45063369	3.01619
10	45060001	45260000	4	2.46957	45063369	3.01619
10	45240001	45440000	4	2.1107	45416672	3.20479
10	45300001	45500000	5	1.91372	45416672	3.20479
10	45360001	45560000	6	1.47371	45416672	3.20479
10	69780001	69980000	5	1.45662	69943607	3.72513
10	69840001	70040000	5	1.65093	69943607	3.72513
10	69900001	70100000	4	1.72328	69943607	3.72513
11	21660001	21860000	7	1.7497	21814671	3.27994
11	21720001	21920000	5	1.9659	21814671	3.27994
11	21780001	21980000	6	1.54821	21814671	3.27994
11	47520001	47720000	5	2.76596	47663167	3.65914
11	47580001	47780000	5	2.47028	47663167	3.65914
11	47640001	47840000	6	2.00297	47663167	3.65914
13	27420001	27620000	4	1.84004	27612267	4.12616
13	27480001	27680000	4	2.03125	27612267	4.12616
13	27540001	27740000	4	1.76437	27612267	4.12616
13	27600001	27800000	5	1.83812	27612267	4.12616
13	38280001	38480000	3	2.81498	38463912	3.74247
13	38340001	38540000	5	2.82796	38463912	3.74247
13	38400001	38600000	5	2.73378	38463912	3.74247
13	38460001	38660000	4	2.98554	38463912	3.74247
13	38700001	38900000	5	1.62747	38850405	3.20045
13	38760001	38960000	6	1.57441	38850405	3.20045
13	38820001	39020000	6	1.18708	38850405	3.20045
13	42840001	43040000	3	1.70266	42998433	3.78347
13	42900001	43100000	3	1.88438	42998433	3.78347
13	42960001	43160000	3	1.88438	42998433	3.78347
13	61320001	61520000	4	2.30821	61500582	3.61862
13	61380001	61580000	6	2.21333	61500582	3.61862
13	61440001	61640000	5	2.45281	61500582	3.61862
13	61500001	61700000	6	2.88809	61692091	3.69687
13	61560001	61760000	4	2.91638	61692091	3.69687
13	61620001	61820000	4	2.91638	61692091	3.69687
13	61680001	61880000	2	2.8498	61692091	3.69687
13	75120001	75320000	3	1.48334	75313522	3.22248
13	75180001	75380000	4	1.50484	75313522	3.22248
13	75240001	75440000	5	1.39345	75313522	3.22248
13	75300001	75500000	6	1.80436	75458063	3.85892
13	75360001	75560000	5	1.8814	75458063	3.85892
13	75420001	75620000	4	2.7056	75582759	4.25357
13	75480001	75680000	4	2.74204	75582759	4.25357
13	75540001	75740000	6	3.25969	75582759	4.25357
13	75600001	75800000	6	3.10671	75706932	4.14206
13	75660001	75860000	6	2.65979	75706932	4.14206
13	75720001	75920000	6	1.46529	75789049	3.33569
13	75780001	75980000	7	1.09191	75789049	3.33569
14	1020001	1220000	6	1.44108	1194868	3.10665
14	1080001	1280000	7	1.51183	1194868	3.10665
14	1140001	1340000	6	1.41319	1194868	3.10665
14	28560001	28760000	4	1.16507	28722441	3.21626
14	28620001	28820000	4	1.88401	28799461	3.22501
14	28680001	28880000	5	2.86168	28821500	4.74802
14	28740001	28940000	4	2.73165	28821500	4.74802
14	28800001	29000000	4	2.09616	28821500	4.74802
14	30180001	30380000	5	2.53042	30349022	3.96661
14	30240001	30440000	5	2.88446	30349022	3.96661
14	30300001	30500000	5	2.88446	30349022	3.96661
14	30360001	30560000	4	2.92832	30510037	4.09687
14	30420001	30620000	2	4.24358	30565540	4.39029
14	30480001	30680000	5	4.20566	30652859	4.76744
14	30540001	30740000	5	4.2042	30652859	4.76744
14	30600001	30800000	5	4.14774	30652859	4.76744
14	30660001	30860000	4	3.2834	30773571	4.10798
14	30720001	30920000	5	3.03305	30773571	4.10798
15	49440001	49640000	4	1.47626	49616815	3.2788
15	49500001	49700000	5	1.52484	49616815	3.2788
15	49560001	49760000	5	1.49148	49616815	3.2788
16	26820001	27020000	6	1.58085	26973319	3.3741
16	26880001	27080000	6	2.29326	26973319	3.3741
16	26940001	27140000	6	1.89144	26973319	3.3741
16	33060001	33260000	2	2.02324	33254648	3.04405
16	33120001	33320000	3	2.615	33290099	3.79853
16	33180001	33380000	5	2.73797	33290099	3.79853
16	33240001	33440000	5	3.02745	33290099	3.79853
16	33300001	33500000	5	3.00425	33361480	3.47817
16	33360001	33560000	6	2.81729	33510366	3.60963
16	33420001	33620000	6	2.37992	33510366	3.60963
16	33480001	33680000	5	1.62636	33510366	3.60963
17	61320001	61520000	7	1.88835	61516374	3.31983
17	61380001	61580000	6	2.44578	61535722	4.04923
17	61440001	61640000	7	2.7752	61631272	4.1584
17	61500001	61700000	6	2.69594	61631272	4.1584
17	61560001	61760000	5	1.89164	61631272	4.1584
17	61620001	61820000	5	1.52928	61631272	4.1584
18	1860001	2060000	7	2.55842	2041987	3.85966
18	1920001	2120000	6	3.11543	2041987	3.85966
18	1980001	2180000	6	3.37262	2041987	3.85966
18	2040001	2240000	5	3.59422	2041987	3.85966
18	2100001	2300000	4	3.50629	2243903	4.39483
18	2160001	2360000	3	3.40334	2243903	4.39483
18	2220001	2420000	4	2.66046	2243903	4.39483
19	5460001	5660000	8	1.45277	5639489	3.15133
19	5520001	5720000	8	1.54363	5639489	3.15133
19	5580001	5780000	7	1.5848	5639489	3.15133
19	51540001	51740000	5	1.99748	51696135	4.72923
19	51600001	51800000	5	2.00047	51696135	4.72923
19	51660001	51860000	5	2.21886	51696135	4.72923
20	12900001	13100000	6	1.36438	13094688	3.87641
20	12960001	13160000	5	2.18069	13094688	3.87641
20	13020001	13220000	5	2.2944	13094688	3.87641
20	13080001	13280000	7	2.29351	13094688	3.87641
20	13140001	13340000	5	2.14587	13155197	3.11703
20	23160001	23360000	5	1.51408	23346706	3.57418
20	23220001	23420000	6	1.4814	23346706	3.57418
20	23280001	23480000	5	1.99911	23346706	3.57418
20	23340001	23540000	5	1.80972	23346706	3.57418
23	32100001	32300000	5	1.26573	32260878	4.30973
23	32160001	32360000	7	1.033	32260878	4.30973
23	32220001	32420000	7	1.45484	32260878	4.30973
24	30960001	31160000	4	2.22157	31103883	3.88891
24	31020001	31220000	6	1.65929	31103883	3.88891
24	31080001	31280000	4	1.66449	31103883	3.88891
25	21960001	22160000	7	1.52631	22153623	3.08019
25	22020001	22220000	5	1.85584	22153623	3.08019
25	22080001	22280000	4	1.79907	22153623	3.08019
25	22140001	22340000	4	1.62133	22153623	3.08019

## Sheet: E3 vs S (hapFLK)
Chr	Windows		Number of SNPs	Mean value	Position of Maximum Peak	Value of Maximum Peak
	Start	End
2	231180001	231380000	5	2.91255	231349512	3.09702
2	231240001	231440000	6	2.97419	231349512	3.09702
2	231300001	231500000	4	3.04168	231349512	3.09702
2	231360001	231560000	4	3.04979	231434141	3.06881
2	231420001	231620000	5	3.04929	231434141	3.06881
2	231480001	231680000	5	3.04807	231619797	3.06737
2	231540001	231740000	4	3.05058	231619797	3.06737
2	231600001	231800000	3	3.06052	231619797	3.06737
2	231660001	231860000	3	3.05597	231663319	3.06271
2	231720001	231920000	4	3.07737	231918937	3.12663
2	231780001	231980000	4	3.1282	231939549	3.25479
2	231840001	232040000	5	3.16225	232031048	3.29845
2	231900001	232100000	5	3.2236	232092072	3.36047
2	231960001	232160000	3	3.34834	232145219	3.38608
2	232020001	232220000	5	3.40167	232213334	3.53972
2	232080001	232280000	5	3.46313	232267976	3.60576
2	232140001	232340000	5	3.519	232323562	3.63981
2	232200001	232400000	5	3.644	232368388	3.76763
2	232260001	232460000	5	3.69811	232421135	3.81027
2	232320001	232520000	7	3.83478	232517234	4.02065
2	232380001	232580000	5	3.96737	232561532	4.06791
2	232440001	232640000	5	4.02566	232598589	4.10175
2	232500001	232700000	4	4.14133	232694986	4.375
2	232560001	232760000	4	4.24031	232725251	4.41657
2	232620001	232820000	4	4.4796	232795013	4.57799
2	232680001	232880000	5	4.47961	232795013	4.57799
2	232740001	232940000	4	4.5134	232795013	4.57799
2	232800001	233000000	4	4.41451	232867239	4.47966
2	232860001	233060000	5	4.38413	232867239	4.47966
2	232920001	233120000	3	4.33129	232964088	4.40544
2	232980001	233180000	2	4.29421	232983186	4.32582
2	233040001	233240000	1	4.20035	233222152	4.20035
2	233100001	233300000	1	4.20035	233222152	4.20035
2	233160001	233360000	2	4.15254	233222152	4.20035
2	233220001	233420000	2	4.15254	233222152	4.20035
2	233280001	233480000	3	4.04152	233342788	4.10473
2	233340001	233540000	4	4.02147	233342788	4.10473
2	233400001	233600000	5	3.96195	233431449	4.03078
2	233460001	233660000	5	3.92596	233463269	3.98905
2	233520001	233720000	5	3.79536	233559839	3.92593
2	233580001	233780000	5	3.69689	233596208	3.90269
2	233640001	233840000	5	3.50304	233662928	3.71913
2	233700001	233900000	6	3.39151	233710571	3.57823
2	233760001	233960000	4	3.33432	233783440	3.41985
2	233820001	234020000	4	3.29636	233821189	3.36442
2	233880001	234080000	2	3.27274	234079848	3.27747
2	233940001	234140000	4	3.2719	234079848	3.27747
2	234000001	234200000	3	3.27319	234079848	3.27747
2	234060001	234260000	4	3.25197	234079848	3.27747
2	234120001	234320000	3	3.20228	234128093	3.27056
2	234180001	234380000	3	3.13897	234211261	3.18831
2	234240001	234440000	3	3.09433	234269133	3.14796
2	234300001	234500000	3	3.0436	234332901	3.08065
2	234360001	234560000	3	2.99928	234434342	3.05439
2	234420001	234620000	6	2.95561	234434342	3.05439
3	3780001	3980000	3	2.95441	3944996	3.00988
3	3840001	4040000	6	2.98458	4031839	3.01764
3	3900001	4100000	5	3.01318	4031839	3.01764
3	3960001	4160000	5	3.01258	4031839	3.01764
3	4020001	4220000	5	3.01305	4214974	3.02171
3	4080001	4280000	5	3.01268	4214974	3.02171
3	4140001	4340000	5	3.00986	4214974	3.02171
3	4200001	4400000	6	3.01127	4363475	3.03035
3	4260001	4460000	6	3.00923	4363475	3.03035
3	4320001	4520000	5	3.01791	4500548	3.04765
3	4380001	4580000	2	3.02858	4500548	3.04765
3	4440001	4640000	5	3.06531	4614767	3.10894
3	4500001	4700000	6	3.08719	4657665	3.11135
3	4560001	4760000	6	3.10133	4735779	3.13249
3	4620001	4820000	5	3.13251	4786944	3.17364
3	4680001	4880000	4	3.1378	4786944	3.17364
3	4740001	4940000	3	3.15465	4786944	3.17364
3	4800001	5000000	4	3.1387	4804781	3.15032
3	4860001	5060000	4	3.13663	5018436	3.14203
3	4920001	5120000	5	3.13541	5079666	3.14863
3	4980001	5180000	3	3.13752	5079666	3.14863
3	5040001	5240000	3	3.12821	5079666	3.14863
3	5100001	5300000	3	3.11233	5102353	3.1219
3	5160001	5360000	2	3.10755	5184198	3.11408
3	5220001	5420000	2	3.04936	5275838	3.10101
3	5280001	5480000	3	2.99264	5434288	3.00549
3	5340001	5540000	4	2.98218	5434288	3.00549
3	5400001	5600000	5	2.92938	5434288	3.00549
5	46560001	46760000	3	3.07805	46743052	3.24303
5	46620001	46820000	3	3.07805	46743052	3.24303
5	46680001	46880000	3	3.23409	46838330	3.45472
5	46740001	46940000	3	3.40112	46925830	3.5056
5	46800001	47000000	3	3.49904	46952636	3.53679
5	46860001	47060000	4	3.553	47025943	3.59247
5	46920001	47120000	4	3.553	47025943	3.59247
5	46980001	47180000	3	3.62435	47152035	3.70343
5	47040001	47240000	2	3.7315	47213651	3.75956
5	47100001	47300000	3	3.73944	47213651	3.75956
5	47160001	47360000	4	3.78059	47311331	3.82544
5	47220001	47420000	4	3.78568	47311331	3.82544
5	47280001	47480000	3	3.7958	47311331	3.82544
5	47340001	47540000	3	3.78652	47485996	3.79759
5	47400001	47600000	2	3.79416	47485996	3.79759
5	47460001	47660000	3	3.79066	47485996	3.79759
5	47520001	47720000	4	3.80349	47692576	3.8361
5	47580001	47780000	4	3.81181	47692576	3.8361
5	47640001	47840000	4	3.81267	47692576	3.8361
5	47700001	47900000	3	3.8159	47846819	3.8366
5	47760001	47960000	4	3.8223	47934476	3.8415
5	47820001	48020000	4	3.84	47969686	3.85181
5	47880001	48080000	4	3.84162	47969686	3.85181
5	47940001	48140000	4	3.83356	47969686	3.85181
5	48000001	48200000	4	3.83702	48150595	3.84903
5	48060001	48260000	4	3.8354	48150595	3.84903
5	48120001	48320000	5	3.82284	48150595	3.84903
5	48180001	48380000	4	3.81629	48194880	3.84674
5	48240001	48440000	2	3.79092	48278057	3.81326
5	48300001	48500000	2	3.74312	48318615	3.76857
5	48360001	48560000	4	3.7129	48526532	3.72351
5	48420001	48620000	4	3.7129	48526532	3.72351
5	48480001	48680000	5	3.6881	48526532	3.72351
5	48540001	48740000	3	3.65392	48716002	3.65519
5	48600001	48800000	5	3.65677	48762985	3.6665
5	48660001	48860000	6	3.6537	48762985	3.6665
5	48720001	48920000	5	3.64179	48762985	3.6665
5	48780001	48980000	3	3.62896	48851662	3.64934
5	48840001	49040000	2	3.62273	48851662	3.64934
5	48900001	49100000	1	3.59612	48914025	3.59612
5	48960001	49160000	2	3.60349	49127791	3.61213
5	49020001	49220000	3	3.61025	49199542	3.62379
5	49080001	49280000	4	3.60588	49199542	3.62379
5	49140001	49340000	3	3.60659	49199542	3.62379
5	49200001	49400000	3	3.59894	49309809	3.60323
5	49260001	49460000	5	3.59334	49309809	3.60323
5	49320001	49520000	4	3.57746	49374544	3.60085
5	49380001	49580000	3	3.56966	49447340	3.58773
5	49440001	49640000	2	3.56342	49447340	3.58773
5	49500001	49700000	2	3.56702	49697860	3.59493
5	49560001	49760000	2	3.60507	49753276	3.61521
5	49620001	49820000	3	3.60273	49753276	3.61521
5	49680001	49880000	5	3.59355	49753276	3.61521
5	49740001	49940000	4	3.59321	49753276	3.61521
5	49800001	50000000	2	3.57979	49872901	3.58071
5	49860001	50060000	3	3.59124	50021183	3.59788
5	49920001	50120000	3	3.60272	50110388	3.61514
5	49980001	50180000	4	3.60047	50110388	3.61514
5	50040001	50240000	4	3.59743	50110388	3.61514
5	50100001	50300000	4	3.59198	50110388	3.61514
5	50160001	50360000	3	3.58426	50172945	3.59372
5	50220001	50420000	3	3.56081	50247760	3.57334
5	50280001	50480000	4	3.57093	50428269	3.58963
5	50340001	50540000	4	3.57093	50428269	3.58963
5	50400001	50600000	4	3.57798	50575753	3.59452
5	50460001	50660000	3	3.57723	50575753	3.59452
5	50520001	50720000	5	3.56642	50575753	3.59452
5	50580001	50780000	5	3.54557	50618212	3.5756
5	50640001	50840000	4	3.52864	50706550	3.55326
5	50700001	50900000	5	3.54398	50896686	3.58907
5	50760001	50960000	4	3.54165	50896686	3.58907
5	50820001	51020000	4	3.5573	50896686	3.58907
5	50880001	51080000	5	3.55275	50896686	3.58907
5	50940001	51140000	6	3.55645	51126423	3.58392
5	51000001	51200000	5	3.55671	51126423	3.58392
5	51060001	51260000	6	3.5041	51126423	3.58392
5	51120001	51320000	5	3.44994	51126423	3.58392
5	51180001	51380000	5	3.33107	51208316	3.40886
5	51240001	51440000	5	3.28689	51252017	3.36826
5	51300001	51500000	4	3.21725	51321856	3.2764
5	51360001	51560000	4	3.20887	51513073	3.24287
5	51420001	51620000	4	3.24591	51573875	3.2956
5	51480001	51680000	3	3.27125	51573875	3.2956
5	51540001	51740000	2	3.28544	51573875	3.2956
5	51600001	51800000	2	3.26018	51616383	3.27528
5	51660001	51860000	4	3.13062	51767992	3.24509
5	51720001	51920000	5	3.08083	51767992	3.24509
5	51780001	51980000	5	2.99801	51806023	3.21538
12	67800001	68000000	3	3.00551	67956492	3.023
12	67860001	68060000	6	3.01376	68042536	3.05671
12	67920001	68120000	7	3.05643	68092951	3.1625
12	67980001	68180000	6	3.062	68092951	3.1625
12	68040001	68240000	5	3.13222	68198132	3.17247
12	68100001	68300000	3	3.14729	68198132	3.17247
12	68160001	68360000	3	3.14577	68198132	3.17247
12	68220001	68420000	4	3.13315	68345651	3.13838
12	68280001	68480000	5	3.11472	68345651	3.13838
12	68340001	68540000	6	3.10742	68345651	3.13838
12	68400001	68600000	6	3.07052	68408082	3.1306
12	68460001	68660000	6	3.049	68463141	3.10473
12	68520001	68720000	5	3.02905	68534580	3.07091
12	68580001	68780000	3	3.02201	68776402	3.04586
12	68640001	68840000	3	3.02201	68776402	3.04586
12	68700001	68900000	4	3.04172	68888511	3.05841
12	68760001	68960000	5	3.04254	68888511	3.05841
12	68820001	69020000	6	3.04723	68974430	3.06254
12	68880001	69080000	6	3.047	68974430	3.06254
12	68940001	69140000	6	3.04189	68974430	3.06254
12	69000001	69200000	5	3.03656	69044408	3.04252
12	69060001	69260000	6	3.04601	69252862	3.06878
12	69120001	69320000	5	3.0562	69279563	3.07402
12	69180001	69380000	6	3.07761	69372900	3.13613
12	69240001	69440000	6	3.07411	69372900	3.13613
12	69300001	69500000	6	3.05609	69372900	3.13613
12	69360001	69560000	7	3.05412	69372900	3.13613
12	69420001	69620000	5	3.04855	69611454	3.09878
12	69480001	69680000	5	3.06291	69611454	3.09878
12	69540001	69740000	3	3.07937	69611454	3.09878
12	69600001	69800000	4	3.08768	69611454	3.09878
12	69660001	69860000	2	3.07745	69786495	3.08101
12	69720001	69920000	5	3.02347	69860889	3.09857
12	69780001	69980000	6	2.94085	69860889	3.09857
12	69840001	70040000	6	2.8652	69860889	3.09857
19	33840001	34040000	3	3.00944	33987792	3.02406
19	33900001	34100000	4	3.00408	33987792	3.02406
19	33960001	34160000	5	2.99172	33987792	3.02406
26	36480001	36680000	4	2.96725	36673048	3.13878
26	36540001	36740000	4	3.03861	36700747	3.14191
26	36600001	36800000	3	3.14693	36759669	3.16011
26	36660001	36860000	4	3.14888	36759669	3.16011
26	36720001	36920000	2	3.15742	36759669	3.16011
26	36780001	36980000	3	3.14218	36844885	3.15472
26	36840001	37040000	4	3.1295	36844885	3.15472
26	36900001	37100000	6	3.07654	36950657	3.14204
26	36960001	37160000	7	3.03994	36979600	3.12978
26	37020001	37220000	6	3.02496	37026448	3.09147
26	37080001	37280000	6	3.00086	37096396	3.02233
26	37140001	37340000	3	2.99407	37264830	3.01373
26	37200001	37400000	3	3.00413	37264830	3.01373
26	37260001	37460000	4	2.99528	37264830	3.01373
26	37320001	37520000	5	2.96846	37372965	3.01008
26	40620001	40820000	3	2.98506	40796663	3.01633
26	40680001	40880000	5	3.06777	40866038	3.19662
26	40740001	40940000	4	3.09262	40866038	3.19662
26	40800001	41000000	3	3.20365	40989995	3.22726
26	40860001	41060000	3	3.22032	41028062	3.23708
26	40920001	41120000	3	3.23388	41078560	3.23729
26	40980001	41180000	5	3.2606	41173465	3.33837
26	41040001	41240000	4	3.304	41202591	3.37734
26	41100001	41300000	5	3.35085	41264092	3.3886
26	41160001	41360000	6	3.37906	41353757	3.39204
26	41220001	41420000	5	3.39348	41411843	3.40874
26	41280001	41480000	5	3.39761	41451731	3.40923
26	41340001	41540000	5	3.42123	41532112	3.44955
26	41400001	41600000	4	3.42852	41532112	3.44955
26	41460001	41660000	3	3.4531	41643026	3.46319
26	41520001	41720000	3	3.4463	41643026	3.46319
26	41580001	41780000	4	3.46477	41779635	3.51329
26	41640001	41840000	6	3.49715	41788490	3.56462
26	41700001	41900000	5	3.53233	41881177	3.56814
26	41760001	41960000	5	3.56035	41943932	3.59649
26	41820001	42020000	3	3.57461	41943932	3.59649
26	41880001	42080000	3	3.61458	42033312	3.67912
26	41940001	42140000	2	3.6378	42033312	3.67912
26	42000001	42200000	1	3.67912	42033312	3.67912
26	42120001	42320000	2	3.89119	42307878	3.91482
26	42180001	42380000	3	3.91311	42361672	3.95696
26	42240001	42440000	5	3.95138	42431214	4.02151
26	42300001	42500000	5	3.98643	42463613	4.04283
26	42360001	42560000	6	4.01731	42536735	4.04458
26	42420001	42620000	5	4.03976	42571745	4.04789
26	42480001	42680000	4	4.05816	42650302	4.09822
26	42540001	42740000	4	4.0935	42736024	4.11916
26	42600001	42800000	4	4.11617	42779883	4.13859
26	42660001	42860000	5	4.12186	42779883	4.13859
26	42720001	42920000	6	4.12303	42779883	4.13859
26	42780001	42980000	4	4.12011	42872015	4.12682
26	42840001	43040000	4	4.11789	42872015	4.12682
26	42900001	43100000	4	4.13333	43095772	4.17911
26	42960001	43160000	4	4.14944	43095772	4.17911
26	43020001	43220000	4	4.16089	43095772	4.17911
26	43080001	43280000	5	4.16043	43095772	4.17911
26	43140001	43340000	3	4.14928	43218601	4.1609
26	43200001	43400000	5	4.149	43218601	4.1609
26	43260001	43460000	5	4.13786	43345320	4.14887
26	43320001	43520000	6	4.12783	43345320	4.14887
26	43380001	43580000	5	4.12362	43395669	4.1483
26	43440001	43640000	7	4.09662	43443825	4.11687
26	43500001	43700000	6	4.09324	43500426	4.11092
26	43560001	43760000	5	4.08305	43580278	4.09528
26	43620001	43820000	3	4.07703	43625144	4.07718
26	43680001	43880000	4	4.07686	43742096	4.0771
26	43740001	43940000	5	4.07684	43742096	4.0771
26	43800001	43975533	4	4.07675	43835817	4.07678
26	43860001	43975533	3	4.07674	43865908	4.07676
26	43920001	43975533	1	4.07672	43975533	4.07672

## Sheet: E3 vs S (ZFst)
Chr	Windows		Number of SNPs	Fst	ZFst
	Start	End
1	36540001	36740000	1	0.393128	4.43081
1	52080001	52280000	1	0.464111	5.39555
1	117060001	117260000	2	0.379508	4.2457
1	176760001	176960000	3	0.440508	5.07476
1	219480001	219680000	1	0.454305	5.26228
1	219540001	219740000	1	0.454305	5.26228
1	219600001	219800000	1	0.454305	5.26228
1	219720001	219920000	1	0.383301	4.29725
1	220560001	220760000	3	0.361554	4.00168
1	237180001	237380000	2	0.412397	4.6927
1	250680001	250880000	1	0.464471	5.40045
2	11280001	11480000	2	0.438618	5.04907
2	15660001	15860000	2	0.371659	4.13902
2	51660001	51860000	3	0.456933	5.298
2	51720001	51920000	3	0.467393	5.44016
2	51780001	51980000	3	0.388028	4.36149
2	68520001	68720000	3	0.385666	4.32939
2	84120001	84320000	3	0.369516	4.10989
2	89640001	89840000	2	0.369813	4.11393
2	94140001	94340000	4	0.382864	4.29131
2	128700001	128900000	2	0.363417	4.027
2	149700001	149900000	2	0.415589	4.73608
2	156060001	156260000	2	0.390018	4.38854
2	172620001	172820000	3	0.377866	4.22338
2	185280001	185480000	1	0.373238	4.16048
2	197220001	197420000	1	0.376821	4.20918
2	198780001	198980000	4	0.378785	4.23587
2	227460001	227660000	1	0.369645	4.11164
2	229620001	229820000	2	0.41625	4.74506
2	232500001	232700000	4	0.436228	5.01659
2	232560001	232760000	4	0.486051	5.69374
2	232620001	232820000	4	0.759253	9.40689
2	232680001	232880000	5	0.70728	8.70052
2	232740001	232940000	4	0.695302	8.53772
2	246960001	247160000	3	0.384797	4.31758
3	2280001	2480000	2	0.455079	5.2728
3	29400001	29600000	1	0.457424	5.30467
3	74760001	74960000	5	0.407041	4.6199
3	74820001	75020000	5	0.430272	4.93564
3	74880001	75080000	4	0.407197	4.62202
3	107040001	107240000	3	0.434749	4.99649
3	137100001	137300000	5	0.369629	4.11143
3	137160001	137360000	4	0.385172	4.32268
3	160980001	161180000	1	0.388362	4.36603
3	164160001	164360000	1	0.437103	5.02848
3	164220001	164420000	1	0.437103	5.02848
3	164280001	164480000	1	0.437103	5.02848
3	173640001	173840000	4	0.363613	4.02966
3	173700001	173900000	4	0.422112	4.82474
3	173760001	173960000	3	0.536266	6.37623
3	198240001	198440000	2	0.463701	5.38998
3	198300001	198500000	1	0.564872	6.76502
3	206760001	206960000	1	0.503507	5.93099
3	206820001	207020000	2	0.473518	5.52341
4	12600001	12800000	3	0.422164	4.82544
4	30600001	30800000	2	0.383746	4.30329
4	40500001	40700000	1	0.436062	5.01433
4	88200001	88400000	1	0.401261	4.54134
4	92160001	92360000	3	0.530342	6.29571
4	92220001	92420000	3	0.507835	5.98982
4	92280001	92480000	3	0.374562	4.17847
5	11580001	11780000	2	0.367757	4.08598
5	13740001	13940000	4	0.390239	4.39154
5	51000001	51200000	5	0.426342	4.88223
5	54120001	54320000	2	0.398011	4.49717
5	54180001	54380000	2	0.398011	4.49717
5	60720001	60920000	3	0.37146	4.13631
5	82440001	82640000	1	0.405837	4.60354
5	88020001	88220000	4	0.375034	4.18489
5	93000001	93200000	3	0.522281	6.18615
5	93060001	93260000	3	0.481517	5.63212
5	93120001	93320000	3	0.390356	4.39313
6	55860001	56060000	4	0.390474	4.39474
6	69840001	70040000	1	0.561242	6.71568
7	19260001	19460000	2	0.386935	4.34664
7	25740001	25940000	5	0.374043	4.17142
7	25800001	26000000	3	0.478684	5.59362
7	25860001	26060000	3	0.467095	5.43611
7	61560001	61760000	2	0.497574	5.85036
7	63600001	63800000	4	0.371688	4.13941
7	77760001	77960000	2	0.435108	5.00137
7	92400001	92600000	1	0.393994	4.44258
8	8340001	8540000	2	0.479356	5.60275
8	32160001	32360000	1	0.546382	6.51372
8	32220001	32420000	2	0.518349	6.13271
8	34620001	34820000	1	0.465341	5.41227
8	45240001	45440000	2	0.37171	4.13971
8	47460001	47660000	3	0.385567	4.32804
8	47520001	47720000	3	0.396606	4.47808
9	14880001	15080000	2	0.37149	4.13672
9	33480001	33680000	3	0.383422	4.29889
9	47760001	47960000	1	0.419367	4.78743
9	47820001	48020000	2	0.378302	4.2293
9	47880001	48080000	2	0.378302	4.2293
9	51960001	52160000	1	0.37623	4.20114
10	26520001	26720000	2	0.375411	4.19001
11	15600001	15800000	4	0.375733	4.19439
11	15660001	15860000	4	0.386964	4.34703
11	18180001	18380000	4	0.561285	6.71627
11	18240001	18440000	4	0.593167	7.14958
11	18300001	18500000	4	0.441421	5.08717
11	30240001	30440000	3	0.39116	4.40406
11	35700001	35900000	1	0.417154	4.75735
11	56820001	57020000	2	0.385707	4.32995
11	56880001	57080000	1	0.401731	4.54773
11	59640001	59840000	2	0.421696	4.81908
12	3420001	3620000	4	0.440684	5.07715
12	3480001	3680000	3	0.386579	4.3418
12	3540001	3740000	3	0.386579	4.3418
12	63600001	63800000	1	0.392636	4.42412
12	68220001	68420000	4	0.361547	4.00158
12	69720001	69920000	5	0.48318	5.65472
13	15600001	15800000	1	0.36604	4.06265
13	29700001	29900000	2	0.366558	4.06969
13	36660001	36860000	2	0.424728	4.86029
13	36720001	36920000	2	0.424728	4.86029
13	38520001	38720000	3	0.397949	4.49633
13	38580001	38780000	2	0.57484	6.9005
13	38640001	38840000	4	0.552632	6.59866
13	38700001	38900000	5	0.370995	4.12999
13	42660001	42860000	1	0.580646	6.97941
13	42720001	42920000	2	0.508118	5.99366
13	53400001	53600000	4	0.365049	4.04918
13	76620001	76820000	2	0.366605	4.07033
13	81480001	81680000	1	0.381391	4.27129
13	81540001	81740000	2	0.39918	4.51306
14	2460001	2660000	1	0.365248	4.05188
14	17280001	17480000	1	0.4498	5.20105
14	42900001	43100000	2	0.433185	4.97523
14	42960001	43160000	1	0.482465	5.64501
14	48240001	48440000	1	0.384671	4.31587
15	2340001	2540000	3	0.362546	4.01516
15	2400001	2600000	3	0.453471	5.25094
15	2460001	2660000	2	0.50253	5.91771
15	15840001	16040000	1	0.46868	5.45765
15	45720001	45920000	4	0.383787	4.30385
15	49080001	49280000	1	0.477234	5.57391
15	54000001	54200000	2	0.363226	4.0244
15	64980001	65180000	3	0.456452	5.29146
16	18120001	18320000	2	0.490843	5.75887
16	32220001	32420000	1	0.361547	4.00158
17	10320001	10520000	3	0.423118	4.83841
17	10380001	10580000	2	0.483275	5.65602
17	10440001	10640000	1	0.467744	5.44493
17	13020001	13220000	2	0.701819	8.6263
17	13080001	13280000	2	0.701819	8.6263
17	13140001	13340000	1	0.878539	11.0281
17	13200001	13400000	1	0.878539	11.0281
17	19500001	19700000	2	0.410796	4.67094
17	51840001	52040000	2	0.458685	5.32181
18	2100001	2300000	4	0.450468	5.21013
18	2160001	2360000	3	0.476952	5.57008
18	51600001	51800000	1	0.523174	6.19829
19	2460001	2660000	1	0.513141	6.06193
19	22080001	22280000	3	0.406471	4.61216
19	22140001	22340000	3	0.406471	4.61216
19	33480001	33680000	5	0.376205	4.2008
19	51420001	51620000	2	0.450864	5.21551
19	51480001	51680000	3	0.451766	5.22777
20	9480001	9680000	5	0.439333	5.05879
20	9540001	9740000	4	0.471166	5.49144
20	9600001	9800000	2	0.561524	6.71952
21	4560001	4760000	1	0.376886	4.21006
21	4620001	4820000	1	0.376886	4.21006
21	11520001	11720000	3	0.440795	5.07866
21	11580001	11780000	3	0.553341	6.6083
21	11640001	11840000	2	0.58339	7.0167
21	14160001	14360000	4	0.396932	4.48251
21	28800001	29000000	3	0.447245	5.16632
21	41220001	41420000	3	0.376498	4.20479
21	42120001	42320000	2	0.387949	4.36042
21	44160001	44360000	1	0.367681	4.08495
21	44220001	44420000	1	0.367681	4.08495
21	44280001	44480000	1	0.367681	4.08495
22	34920001	35120000	2	0.430194	4.93458
22	34980001	35180000	2	0.430194	4.93458
22	35040001	35240000	3	0.410859	4.67179
23	4320001	4520000	2	0.409189	4.6491
23	4380001	4580000	1	0.436398	5.0189
23	15600001	15800000	1	0.366028	4.06249
23	26100001	26300000	2	0.511158	6.03498
23	26160001	26360000	2	0.511158	6.03498
23	26220001	26420000	2	0.511158	6.03498
23	27180001	27380000	2	0.658101	8.03211
23	27240001	27440000	3	0.39857	4.50477
23	48360001	48560000	2	0.449102	5.19156
23	61380001	61580000	1	0.461391	5.35859
25	39600001	39800000	3	0.396399	4.47526
26	27180001	27380000	5	0.396102	4.47123
26	27240001	27440000	4	0.40001	4.52434
26	27300001	27500000	3	0.392327	4.41992
26	43080001	43280000	5	0.391181	4.40435
26	43140001	43340000	3	0.533622	6.34029
26	43200001	43400000	5	0.47879	5.59506

## Sheet: E3 vs S (Rsb)
Chr	Windows		Number of SNPs	Mean value	Position of Maximum Peak	Value of Maximum Peak
	Start	End
1	55320001	55520000	4	1.63017	55472723	3.53893
1	55380001	55580000	4	1.57516	55472723	3.53893
1	55440001	55640000	5	1.9015	55472723	3.53893
1	55620001	55820000	6	1.75046	55765114	3.05348
1	55680001	55880000	5	1.45596	55765114	3.05348
1	55740001	55940000	6	0.947409	55765114	3.05348
1	65220001	65420000	5	1.95096	65402748	5.09051
1	65280001	65480000	6	1.57437	65402748	5.09051
1	65340001	65540000	5	1.66257	65402748	5.09051
1	65400001	65600000	5	1.28242	65402748	5.09051
1	80700001	80900000	3	1.95625	80861691	3.14275
1	80760001	80960000	4	1.48239	80861691	3.14275
1	80820001	81020000	7	1.26853	80861691	3.14275
1	119580001	119780000	5	0.945722	119726228	3.23445
1	119640001	119840000	5	1.13978	119726228	3.23445
1	119700001	119900000	3	1.52402	119726228	3.23445
1	132840001	133040000	7	0.984654	133023915	4.15082
1	132900001	133100000	6	1.0917	133023915	4.15082
1	132960001	133160000	6	1.14412	133023915	4.15082
1	133020001	133220000	4	1.35655	133023915	4.15082
1	192540001	192740000	3	2.19071	192705160	3.09079
1	192600001	192800000	4	2.57561	192705160	3.09079
1	192660001	192860000	5	2.27967	192705160	3.09079
1	195180001	195380000	5	1.50107	195351603	3.02283
1	195240001	195440000	6	1.93721	195351603	3.02283
1	195300001	195500000	5	1.83681	195351603	3.02283
1	219900001	220100000	5	2.1936	220043866	3.04482
1	219960001	220160000	6	1.62971	220043866	3.04482
1	220020001	220220000	5	1.39343	220043866	3.04482
1	249900001	250100000	6	1.3438	250095517	3.69879
1	249960001	250160000	6	1.51988	250095517	3.69879
1	250020001	250220000	4	2.65154	250196946	4.0524
1	250080001	250280000	4	3.12264	250196946	4.0524
1	250140001	250340000	5	2.17095	250196946	4.0524
1	250200001	250400000	3	1.74656	250248301	3.17669
2	36120001	36320000	5	1.27007	36296666	3.81472
2	36180001	36380000	5	1.71597	36296666	3.81472
2	36240001	36440000	4	2.10097	36296666	3.81472
2	52320001	52520000	5	1.84898	52463944	6.07168
2	52380001	52580000	4	2.13527	52463944	6.07168
2	52440001	52640000	5	2.39607	52463944	6.07168
2	105960001	106160000	5	1.66148	106157174	3.99151
2	106020001	106220000	6	1.60739	106157174	3.99151
2	106080001	106280000	5	1.72179	106157174	3.99151
2	106140001	106340000	5	1.89451	106157174	3.99151
2	106740001	106940000	5	1.75447	106939115	3.30994
2	106800001	107000000	5	1.78851	106939115	3.30994
2	106860001	107060000	5	1.90878	106939115	3.30994
2	106920001	107120000	5	1.38863	106939115	3.30994
2	108600001	108800000	7	1.6704	108778278	4.33236
2	108660001	108860000	6	1.75063	108778278	4.33236
2	108720001	108920000	7	1.55181	108778278	4.33236
2	119100001	119300000	6	2.02821	119270814	3.43749
2	119160001	119360000	8	1.93611	119270814	3.43749
2	119220001	119420000	7	1.9968	119270814	3.43749
2	123600001	123800000	6	1.6711	123790718	3.06086
2	123660001	123860000	5	2.00374	123852649	3.16537
2	123720001	123920000	6	1.80064	123852649	3.16537
2	123780001	123980000	6	1.5854	123852649	3.16537
2	123840001	124040000	6	1.21224	123852649	3.16537
2	203040001	203240000	5	1.8163	203226567	4.28793
2	203100001	203300000	4	2.58476	203226567	4.28793
2	203160001	203360000	5	3.08539	203359036	4.9662
2	203220001	203420000	5	3.36629	203359036	4.9662
2	203280001	203480000	5	2.95307	203359036	4.9662
2	203340001	203540000	5	2.68441	203359036	4.9662
2	203640001	203840000	6	2.23559	203797311	3.85413
2	203700001	203900000	7	2.13332	203797311	3.85413
2	203760001	203960000	6	1.98168	203797311	3.85413
2	234840001	235040000	3	1.95351	235028683	3.50109
2	234900001	235100000	4	1.89602	235028683	3.50109
2	234960001	235160000	5	2.08841	235028683	3.50109
2	235020001	235220000	5	2.60837	235181414	3.78776
2	235080001	235280000	6	2.3714	235181414	3.78776
2	235140001	235340000	6	2.04885	235181414	3.78776
2	246480001	246680000	5	1.91645	246667244	3.89067
2	246540001	246740000	6	2.12699	246667244	3.89067
2	246600001	246800000	5	2.17961	246667244	3.89067
2	246660001	246860000	5	2.66754	246667244	3.89067
2	246720001	246920000	5	2.85884	246901976	3.45292
2	246780001	246980000	5	2.69043	246901976	3.45292
2	246840001	247040000	5	2.258	246901976	3.45292
2	246900001	247100000	5	1.76334	246901976	3.45292
3	58380001	58580000	3	2.61005	58530563	3.60772
3	58440001	58640000	3	2.52802	58530563	3.60772
3	58500001	58700000	4	2.22941	58530563	3.60772
3	106740001	106940000	4	2.3794	106917875	3.01598
3	106800001	107000000	3	2.45641	106917875	3.01598
3	106860001	107060000	4	2.46102	106917875	3.01598
3	107880001	108080000	6	1.58542	108054039	3.05757
3	107940001	108140000	6	2.01587	108054039	3.05757
3	108000001	108200000	6	2.58554	108183408	3.4741
3	108060001	108260000	6	3.04483	108207996	4.28894
3	108120001	108320000	7	3.67384	108306284	5.57881
3	108180001	108380000	9	4.09855	108320362	5.99707
3	108240001	108440000	8	3.86106	108320362	5.99707
3	108300001	108500000	7	3.6467	108320362	5.99707
3	108360001	108560000	5	2.7902	108364764	4.97916
3	168180001	168380000	6	1.67655	168373270	3.67562
3	168240001	168440000	5	1.67451	168373270	3.67562
3	168300001	168500000	6	1.55159	168373270	3.67562
3	168360001	168560000	5	1.37594	168373270	3.67562
3	181020001	181220000	5	2.0249	181177213	3.03058
3	181080001	181280000	4	1.94487	181177213	3.03058
3	181140001	181340000	4	1.97226	181177213	3.03058
3	198060001	198260000	6	2.42884	198219171	3.1242
3	198120001	198320000	5	2.42763	198219171	3.1242
3	198180001	198380000	5	2.04226	198219171	3.1242
3	220140001	220340000	2	2.54723	220339999	4.07442
3	220200001	220400000	5	1.47939	220339999	4.07442
3	220260001	220460000	5	1.47939	220339999	4.07442
3	220320001	220520000	6	1.19761	220339999	4.07442
4	42600001	42800000	3	2.13219	42780636	3.43841
4	42660001	42860000	4	2.43212	42780636	3.43841
4	42720001	42920000	5	2.36904	42780636	3.43841
4	42780001	42980000	6	2.24874	42780636	3.43841
4	111360001	111560000	5	1.8436	111531912	3.73012
4	111420001	111620000	4	2.20313	111531912	3.73012
4	111480001	111680000	5	2.31551	111531912	3.73012
4	111540001	111740000	6	1.54072	111543882	3.15045
5	36840001	37040000	5	1.89628	36999658	3.7776
5	36900001	37100000	6	1.90024	36999658	3.7776
5	36960001	37160000	5	1.82683	36999658	3.7776
5	46740001	46940000	3	2.04599	46925830	4.42007
5	46800001	47000000	3	2.13985	46925830	4.42007
5	46860001	47060000	4	2.42935	46925830	4.42007
5	46920001	47120000	4	2.42935	46925830	4.42007
5	47340001	47540000	3	2.55329	47485996	4.07527
5	47400001	47600000	2	2.4303	47485996	4.07527
5	47460001	47660000	3	2.47161	47485996	4.07527
5	48060001	48260000	4	1.71799	48226104	3.28188
5	48120001	48320000	5	2.02371	48226104	3.28188
5	48180001	48380000	4	2.29378	48226104	3.28188
6	17760001	17960000	7	1.89485	17934653	3.02641
6	17820001	18020000	6	2.03392	17934653	3.02641
6	17880001	18080000	5	1.99778	17934653	3.02641
6	22440001	22640000	6	1.3233	22585210	3.34898
6	22500001	22700000	7	1.14724	22585210	3.34898
6	22560001	22760000	7	0.987429	22585210	3.34898
6	33120001	33320000	5	1.54037	33264348	3.44815
6	33180001	33380000	5	1.96812	33264348	3.44815
6	33240001	33440000	5	2.00384	33264348	3.44815
6	50820001	51020000	6	1.29328	50975061	3.09994
6	50880001	51080000	6	1.38329	50975061	3.09994
6	50940001	51140000	5	1.55434	50975061	3.09994
6	52200001	52400000	6	2.12809	52388442	3.42197
6	52260001	52460000	6	2.58174	52388442	3.42197
6	52320001	52520000	5	2.44725	52388442	3.42197
6	52380001	52580000	6	2.07698	52388442	3.42197
6	55620001	55820000	7	1.87179	55794685	3.11076
6	55680001	55880000	7	2.10183	55794685	3.11076
6	55740001	55940000	6	1.9862	55794685	3.11076
6	76260001	76460000	3	2.22087	76451094	3.86551
6	76320001	76520000	3	2.48597	76451094	3.86551
6	76380001	76580000	4	2.86979	76539791	4.02124
6	76440001	76640000	5	2.69314	76539791	4.02124
6	76500001	76700000	4	2.40004	76539791	4.02124
6	93840001	94040000	6	1.84233	93999223	4.80415
6	93900001	94100000	6	1.997	93999223	4.80415
6	93960001	94160000	6	2.33209	93999223	4.80415
7	33660001	33860000	4	2.09086	33841590	3.34184
7	33720001	33920000	5	1.98973	33841590	3.34184
7	33780001	33980000	6	2.19449	33841590	3.34184
7	33840001	34040000	6	2.19449	33841590	3.34184
7	35100001	35300000	5	1.8233	35255035	3.0845
7	35160001	35360000	5	1.65167	35255035	3.0845
7	35220001	35420000	4	2.10792	35255035	3.0845
8	14340001	14540000	6	1.99078	14531112	3.4708
8	14400001	14600000	5	2.58582	14531112	3.4708
8	14460001	14660000	7	2.16268	14531112	3.4708
8	14520001	14720000	5	2.11967	14531112	3.4708
8	74520001	74720000	4	1.70853	74686017	3.2386
8	74580001	74780000	4	1.68426	74686017	3.2386
8	74640001	74840000	4	1.62487	74686017	3.2386
9	12120001	12320000	6	1.80865	12314781	4.60553
9	12180001	12380000	4	2.2718	12314781	4.60553
9	12240001	12440000	4	1.601	12314781	4.60553
9	12300001	12500000	3	1.91316	12314781	4.60553
9	21300001	21500000	5	1.56431	21470729	3.672
9	21360001	21560000	5	1.71448	21470729	3.672
9	21420001	21620000	5	1.89275	21470729	3.672
9	55140001	55340000	5	1.53943	55336652	3.54372
9	55200001	55400000	5	1.6622	55336652	3.54372
9	55260001	55460000	5	2.09072	55336652	3.54372
9	55320001	55520000	6	2.04684	55336652	3.54372
9	65940001	66140000	3	2.59097	66090676	3.09764
9	66000001	66200000	4	2.09743	66090676	3.09764
9	66060001	66260000	5	1.7347	66090676	3.09764
9	68520001	68720000	6	1.28843	68702540	3.33373
9	68580001	68780000	7	1.14573	68702540	3.33373
9	68640001	68840000	6	1.29364	68702540	3.33373
9	68700001	68900000	5	1.12931	68702540	3.33373
9	77640001	77840000	2	2.18582	77789631	3.12932
9	77700001	77900000	4	1.83822	77789631	3.12932
9	77760001	77960000	3	2.03685	77789631	3.12932
9	78000001	78200000	5	2.17746	78146232	3.28143
9	78060001	78260000	3	2.69356	78146232	3.28143
9	78120001	78320000	4	2.54268	78146232	3.28143
9	78180001	78380000	3	2.39814	78192676	3.17764
10	29160001	29360000	6	1.41686	29319767	3.0027
10	29220001	29420000	6	1.3235	29319767	3.0027
10	29280001	29480000	6	1.25177	29319767	3.0027
10	41040001	41240000	4	2.21259	41232595	4.83067
10	41100001	41300000	5	2.5608	41232595	4.83067
10	41160001	41360000	5	3.03357	41232595	4.83067
10	41220001	41420000	4	3.79956	41232595	4.83067
10	41280001	41480000	3	3.07845	41404499	3.62831
10	41340001	41540000	3	2.94312	41404499	3.62831
10	41400001	41600000	5	3.08744	41404499	3.62831
10	41460001	41660000	4	2.95222	41545097	3.30392
10	41520001	41720000	2	3.30392	41545097	3.30392
10	41580001	41780000	1	3.30392	41592830	3.30392
10	41640001	41840000	1	4.24675	41788680	4.24675
10	41700001	41900000	2	3.67117	41788680	4.24675
10	41760001	41960000	2	3.67117	41788680	4.24675
10	41820001	42020000	3	2.78529	41998194	3.82905
10	41880001	42080000	3	2.78529	41998194	3.82905
10	41940001	42140000	4	3.69823	42097155	4.76632
10	42000001	42200000	4	3.42135	42097155	4.76632
10	42060001	42260000	4	4.27068	42225949	4.82854
10	42120001	42320000	5	3.7763	42225949	4.82854
10	42180001	42380000	5	3.20341	42225949	4.82854
10	42240001	42440000	3	2.82232	42263285	4.66317
10	43380001	43580000	3	2.11693	43570104	3.93624
10	43440001	43640000	1	3.93624	43570104	3.93624
10	43500001	43700000	2	3.78656	43570104	3.93624
10	43560001	43760000	3	4.14821	43755384	4.87152
10	43620001	43820000	3	4.14192	43755384	4.87152
10	43680001	43880000	4	4.04251	43755384	4.87152
10	43740001	43940000	5	3.78268	43755384	4.87152
10	43800001	44000000	3	3.37484	43935671	4.39358
10	43860001	44060000	3	3.23765	43935671	4.39358
10	43920001	44120000	2	3.86313	43935671	4.39358
10	43980001	44180000	2	2.94207	44035552	3.33269
10	44220001	44420000	1	4.00354	44406319	4.00354
10	44280001	44480000	3	6.15337	44471696	8.77332
10	44340001	44540000	5	6.56987	44471696	8.77332
10	44400001	44600000	6	6.57519	44471696	8.77332
10	44460001	44660000	5	8.06019	44626722	10.5366
10	44520001	44720000	5	6.89194	44626722	10.5366
10	44580001	44780000	4	6.15551	44626722	10.5366
10	44640001	44840000	4	4.47143	44684395	6.27654
10	44700001	44900000	3	3.86973	44718310	4.00849
10	44760001	44960000	3	5.17073	44940612	6.66711
10	44820001	45020000	2	5.85591	44940612	6.66711
10	44880001	45080000	3	5.78897	44940612	6.66711
10	44940001	45140000	3	5.25095	44940612	6.66711
10	45000001	45200000	3	4.0192	45063369	5.65507
10	45060001	45260000	4	3.99693	45063369	5.65507
10	45120001	45320000	3	3.24085	45235174	3.93012
10	45180001	45380000	3	3.11184	45235174	3.93012
10	52980001	53180000	5	1.5319	53138625	3.27082
10	53040001	53240000	5	1.7353	53138625	3.27082
10	53100001	53300000	5	1.69918	53138625	3.27082
11	3300001	3500000	6	1.86319	3484944	3.57744
11	3360001	3560000	7	2.12213	3484944	3.57744
11	3420001	3620000	7	2.12213	3484944	3.57744
11	3480001	3680000	6	1.80217	3484944	3.57744
11	21480001	21680000	4	1.78347	21635631	3.22452
11	21540001	21740000	5	1.99384	21635631	3.22452
11	21600001	21800000	4	2.2526	21635631	3.22452
11	28320001	28520000	6	1.47605	28470933	3.51646
11	28380001	28580000	4	1.82706	28470933	3.51646
11	28440001	28640000	3	1.36739	28470933	3.51646
11	30060001	30260000	5	2.36307	30204565	4.73774
11	30120001	30320000	6	2.40711	30204565	4.73774
11	30180001	30380000	5	2.50663	30204565	4.73774
11	31200001	31400000	7	1.70634	31373998	3.1798
11	31260001	31460000	6	1.74311	31373998	3.1798
11	31320001	31520000	5	1.76755	31373998	3.1798
11	47400001	47600000	5	1.65156	47550121	3.8217
11	47460001	47660000	4	2.50867	47550121	3.8217
11	47520001	47720000	5	3.39882	47663167	4.09736
11	47580001	47780000	5	2.84299	47663167	4.09736
11	47640001	47840000	6	2.28985	47663167	4.09736
12	25500001	25700000	6	2.07546	25692616	3.9782
12	25560001	25760000	7	2.26667	25692616	3.9782
12	25620001	25820000	6	2.41232	25692616	3.9782
12	25680001	25880000	6	1.8896	25692616	3.9782
13	21120001	21320000	4	1.28284	21286096	3.26217
13	21180001	21380000	5	1.7921	21286096	3.26217
13	21240001	21440000	6	1.60583	21286096	3.26217
13	38340001	38540000	5	1.51232	38501935	3.03804
13	38400001	38600000	5	1.75216	38501935	3.03804
13	38460001	38660000	4	2.01782	38501935	3.03804
13	75300001	75500000	6	1.68049	75458063	3.67941
13	75360001	75560000	5	2.14953	75458063	3.67941
13	75420001	75620000	4	3.27395	75582759	5.73281
13	75480001	75680000	4	3.09011	75582759	5.73281
13	75540001	75740000	6	3.27845	75582759	5.73281
13	75600001	75800000	6	2.70116	75691550	4.95913
13	75660001	75860000	6	2.38825	75691550	4.95913
14	28620001	28820000	4	1.38388	28799461	3.49725
14	28680001	28880000	5	2.1064	28799461	3.49725
14	28740001	28940000	4	2.17666	28799461	3.49725
14	28800001	29000000	4	1.59902	28821500	3.17534
15	72540001	72740000	4	2.07434	72683364	3.35417
15	72600001	72800000	6	1.7292	72683364	3.35417
15	72660001	72860000	6	1.6963	72683364	3.35417
16	840001	1040000	6	1.48527	1031365	3.23081
16	900001	1100000	6	1.76935	1031365	3.23081
16	960001	1160000	5	2.20049	1031365	3.23081
16	1020001	1220000	5	2.21504	1031365	3.23081
16	32760001	32960000	5	1.40778	32927374	3.20144
16	32820001	33020000	4	1.93969	32927374	3.20144
16	32880001	33080000	4	1.93969	32927374	3.20144
16	33360001	33560000	6	1.74494	33510366	3.10665
16	33420001	33620000	6	1.52495	33510366	3.10665
16	33480001	33680000	5	1.19159	33510366	3.10665
17	21660001	21860000	4	2.80056	21845317	3.11287
17	21720001	21920000	3	2.77189	21845317	3.11287
17	21780001	21980000	4	1.98751	21845317	3.11287
17	21840001	22040000	4	1.55717	21845317	3.11287
17	30420001	30620000	5	2.1832	30591986	4.83964
17	30480001	30680000	5	2.21368	30591986	4.83964
17	30540001	30740000	6	2.06597	30591986	4.83964
17	34380001	34580000	3	2.44616	34554116	4.96301
17	34440001	34640000	5	2.25226	34554116	4.96301
17	34500001	34700000	7	1.84185	34554116	4.96301
18	1800001	2000000	2	2.24949	1980832	4.07221
18	1860001	2060000	4	4.2038	2041987	5.0744
18	1920001	2120000	5	4.39755	2069795	5.17255
18	1980001	2180000	6	4.14984	2069795	5.17255
18	2040001	2240000	5	4.25499	2069795	5.17255
18	2100001	2300000	4	3.11432	2201100	4.25212
18	2160001	2360000	3	3.18199	2201100	4.25212
18	2220001	2420000	4	2.3342	2243903	3.08486
19	1500001	1700000	4	1.3501	1641201	3.25719
19	1560001	1760000	5	1.2015	1641201	3.25719
19	1620001	1820000	6	1.20262	1641201	3.25719
19	51480001	51680000	3	1.68204	51662235	3.01781
19	51540001	51740000	5	2.47219	51696135	4.98544
19	51600001	51800000	5	2.63461	51696135	4.98544
19	51660001	51860000	5	2.81478	51696135	4.98544
20	9420001	9620000	6	2.1669	9585788	3.47167
20	9480001	9680000	5	1.93682	9585788	3.47167
20	9540001	9740000	4	2.13019	9585788	3.47167
21	17640001	17840000	3	1.94343	17835227	3.5548
21	17700001	17900000	5	1.97989	17835227	3.5548
21	17760001	17960000	6	2.526	17835227	3.5548
21	17820001	18020000	6	2.85246	17835227	3.5548
21	17880001	18080000	6	2.48643	17931634	3.27076
21	17940001	18140000	3	2.18562	18002035	3.27076
21	18000001	18200000	4	1.92825	18002035	3.27076
21	26940001	27140000	4	1.93598	27121946	3.00798
21	27000001	27200000	4	2.17972	27121946	3.00798
21	27060001	27260000	3	2.49642	27121946	3.00798
21	27120001	27320000	5	3.27344	27290133	4.41918
21	27180001	27380000	6	2.8181	27290133	4.41918
21	27240001	27440000	6	2.81287	27290133	4.41918
21	27300001	27500000	4	2.35427	27310116	3.86034
22	25800001	26000000	8	2.04168	25955679	4.63299
22	25860001	26060000	7	2.26637	25955679	4.63299
22	25920001	26120000	6	2.37407	25955679	4.63299
23	26460001	26660000	4	2.74653	26647860	3.61794
23	26520001	26720000	5	3.05278	26671701	3.6755
23	26580001	26780000	5	3.05278	26671701	3.6755
23	26640001	26840000	5	2.687	26671701	3.6755
25	27120001	27320000	5	1.57338	27311032	3.22353
25	27180001	27380000	5	1.74866	27311032	3.22353
25	27240001	27440000	5	1.70514	27311032	3.22353
25	27300001	27500000	6	1.43772	27311032	3.22353
25	42540001	42740000	6	1.84975	42733068	3.05668
25	42600001	42800000	4	1.94806	42733068	3.05668
25	42660001	42860000	5	1.6546	42733068	3.05668
25	42720001	42920000	5	1.38704	42733068	3.05668
